# Supplementary material for: Sialyl-Tn expression correlates with reduced c-Myc and immune modulation in triple negative breast cancer
Source: Sci Rep. 2025 Oct 28;15:37615. doi: 10.1038/s41598-025-21496-3 (PMC12569379; doi:10.1038/s41598-025-21496-3)
Supplement: Supplementary file 1 — Supplementary Material 1 [file 41598_2025_21496_MOESM1_ESM.xlsx]

## Sheet: Table S1
Supplementary Tables
Table S1. Description and legend of table S2.
Column	Description	Code
Dx_Date	first diagnosis date	-
Laterality	Right	0
	Left	1
Sex	Male	0
	Female	1
Age	age at diagnosis	-
Size	tumour size [mm]	-
Histo_Type	Invasive Breast Carcinoma of No Special Type (IBC-NST)	0
	Papillary Invasive Carcinoma	1
	Apocrine Carcinoma	2
	Ductal Carcinoma In Situ (DCIS)	3
	Adenoid Cystic Carcinoma	4
	Invasive cribriform carcinoma (ICC)	5
	Metaplastic adenosquamous carcinoma	6
	Mucinous carcinoma	7
	Invasive lobular carcinoma	8
	Medullary carcinoma	9
Grade	Grade I	0
	Grade II	1
	Grade III	2
Margin	Margin without tumour	0
	Margin with tumour	1
Invasion	Absent	0
	Presence of vascular, lymphatic, neural invasion	1
GG_Removed	number of lymph nodes removed during surgery	-
SLN_Met	Absent	0
	Present	1
GG_Met	total number of metastatic lymph nodes	-
Surgery	Tumorectomy	0
	Mastectomy	1
Chemotherapy	No	0
	Yes	1
Radiotherapy	No	0
	Yes	1
Dist_Met_Lc1	Absent	0
	Lung	1
	Brain	2
	Liver	3
	Hand Skin	4
	Contralateral Armpit	5
Dist_Met_Lc1	Contralateral Breast	6
	Bone	7
	Armpit	8
	Skin "breast"	9
	Supraclavicular Lymph Nodes	10
Dist_Met_Lc2	distant metastasis local 2	-
Dist_Met_Dt	distante metastasis diagnosis date	-
Relapse	relapse	-
Relapse	No	0
	Yes	1
Relapse_Dt	relapse diagnosis date
Alive	alive by January 2015	1
	dead by January 2015	0
Death	date of death until January 2015	-
CD44_CM_Tumor	CD44 score in cytoplasm and membrane of tumour cells	-
CD44_CM_Stroma	CD44 score in cytoplasm and membrane of stroma cells	-
N-Cad_CM_tumor	N-Cadherin score in cytoplasm and membrane tumour cells	-
N-Cad_N_Tumor	N-Cadherin score in the nucleus of tumour cells	-
B-Cat_CM_Tumor	B-Catenin score in cytoplasm and membrane tumour cells	-
MMP9_C_Tumor	MMP9 score in cytoplasm tumour cells	-
MMP9_C_Stroma	MMP9 score in cytoplasm stroma cells	-
Oct4_N_Tumor	Oct4 score in the nucleus of tumour cells	-
Oct4_C_Tumor	Oct4 score in the cytoplasm of tumour cells	-
Sox2_N_Tumor	Sox2 score in the nucleus of tumour cells	-
KI67_N_Tumor	Ki67 score in the nucleus of tumour cells	-
MYC_N_Tumor	c-MYC score in the nucleus of tumour cells	-
Sall4_N_Tumor	Sall4 score in the nucleus of tumour cells	-
Sialyl-Tn_CM_Tumor	Sialyl-Tn score in cytoplasm and membrane of tumour cells	-

## Sheet: Table S2
Table S2. Clinical information and staining score of the biomarkers evaluated for the HSJ-TNBC cohort.
ID	Dx_Date	Laterality	Sex	Age	Size	Histo_Type	Grade	Margin	Invasion	GG_Removed	SLN_Met	GG_Met	Surgery	Chemotherapy	Radiotherapy	Dist_Met_Lc1	Dist_Met_Lc2	Dist_Met_Dt	Relapse	Relapse_Dt	Alive	Death	CD44_CM_Tumor	CD44_CM_Stroma	N-Cad_CM_tumor	N-Cad_N_Tumor	B-Cat_CM_Tumor	MMP9_C_Tumor	MMP9_C_Stroma	Oct4_N_Tumor	Oct4_C_Tumor	Sox2_N_Tumor	KI67_N_Tumor	MYC_N_Tumor	Sall4_N_Tumor	Sialyl-Tn_CM_Tumor
102	2006-06-07	1	1	58	10	3		0	0	0	0	0	0			0	0		0		1		2	1	0	0	8	0	6	0	0	1	2	8	0	0
87	2007-07-05	1	1	86	13	7	0	0	0	0	0	0	0	0	0	0	0		0		0	2009-03-12	6	2	0	0	8	0	0	0	0	2	0	1	1	1
69	2008-02-13	0	1	81	35	0	1	0	0	0	0	0	0		1	0	0		0		1		12	8	1	0	8	0	0	0	2	0	1	1	1	12
23	2010-02-18	1	1	88	38	0	2	0	1	0	0	0	1	1		0	0		0		0	2015-10-18	4	12	1	0	6	0	2	1	2	0	3	12	0	0
30	2009-11-20	1	1	69	6	0	1	0	0	1	0	0	0	1	1	0	0		0		1		8	6	0	0	12	0	2	0	3	0	2	2	1	9
70	2008-02-07	0	1	63	8	8	1	0	0	1	0	0	0	1	1	0	0		0		1		2	4	0	1	0	0	0	0	2	0	1	0	0	12
90	2007-06-01	1	1	76	11	0	2	0	0	1	0	0	0	1	1	0	0		0		1		8	8	0	1	4	2	2	1	0	0	4	3	0	0
41	2009-05-13	0	1	55	12	0	2	0	0	1	0	0	0	1	1	0	0		0		1		12	9	0	1	12	2	3	1	1	0	6	6	0	0
77	2007-11-15	1	1	64	14	0	1	0	0	1	0	0	0	1	0	0	0		0		1		8	12	2	0	12	0	2	2	1	0	12	6	0	0
42	2009-05-07	0	1	68	15	0	1	0	0	1	0	0	0	1	1	0	0		0		1		8	8	8	0	8	0	3	0	0	0	9	12	1	0
10	2010-08-05	0	1	63	15	0	2	0	0	1	0	0	0	1	1	0	0		0		1		4	1	0	0	6	3	0	0	0	1	6	8	0	0
80	2007-08-02	0	1	66	15	4		0	0	1	0	0	0	1	1	0	0		0		1		2	4	0	1	12	0	0	2	0	0	4	8	1	0
124	2005-01-20	1	1	61	16	0	2	0	0	1	0	0	0	1	0	0	0		0		1		1	4	0	0	8	1	1	0	0	0	8	12	0	0
9	2010-08-23	0	1	47	21	0	2	0	0	1	0	0	0	1	1	0	0		0		1		2	2	2	0	4	0	2	2	4	0	4	8	0	0
120	2005-05-24	0	1	74	22	0	1	0	0	1	0	0	0	1	1	0	0		0		1		1	8	0	1	2	3	3	0	2	1	2	0	1	4
17	2010-05-25	0	1	74	22	0	2	0	1	1	0	0	0	1	1	0	0		0		1		2	4	1	1	1	1	3	1	4	0	8	8	4	0
22	2010-02-24	0	1	45	25	0	2	0	0	1	0	0	0	1	1	0	0		0		1		6	6	8	0	12	2	1	1	1	0	4	1	0	0
64	2008-05-07	0	1	34	25	3		0	1	1	0	0	0	1	1	0	0		0		1		2	12	0	1	3	1	2	1	2	0	1	1	0	6
68	2008-02-21	1	1	85	30	2	1	0	0	1	0	0	0	1	1	0	0		0		1		12	1	0	0	12	2	2	0	0	0	6	1	0	6
93	2007-01-26	0	1	59	30	0	2	0	0	1	0	0	0	1	0	0	0		0		1		2	2	1	0	8	0	3	1	1	0	12	12	0	0
121	2005-04-26	1	1	68	30	0	2	0	0	1	0	0	0	1	1	0	0		0		1		1	6	0	2	8	0	1	1	6	1	0	2	2	0
97	2006-10-20	0	1	66	30	0	2	0	1	1	0	0	0	1	1	0	0		0		1		1	4	1	1	1	0	3	0	4	0	1	0	1	0
50	2008-12-18	1	1	60	6	0	2	0	0	2	0	0	0	1	1	0	0		0		1		1	8	0	1	4	3	3	1	1	1	6	3	2	0
71	2008-01-16	1	1	60	15	6	2	0	0	2	0	0	0	1	1	0	0		0		1		12	6	0	1	3	0	1	4	0	0	6	0	0	0
3	2010-12-30	1	1	65	16	0	2	0	0	2	0	0	0	1	1	0	0		0		1		3	4	0	0	8	0	2	0	1	8	4	6	0	0
19	2010-03-10	1	1	60	19	0	2	0	1	2	0	0	0	1	1	0	0		0		1		8	12	1	0	12	2	3	0	6	0	12	12	0	0
109	2006-01-23	1	1	53	25	0	2	0	1	2	0	0	0	1	1	0	0		0		1		8	4	0	0	2	2	2	0	0	0	8	4	0	2
35	2009-07-09	0	1	43	35	0	2	0	0	2	0	0	0	1	1	0	0		0		1		8	8	2	1	8	1	3	0	6	0	1	0	1	0
5	2010-11-04	1	1	46	22	0	2	0	0	3	0	0	0	1	1	0	0		0		1		12	12	0	1	12	3	3	1	4	0	2	12	0	0
98	2006-08-17	1	1	52	22	0	2	0	0	3	0	0	0	0	1	0	0		0		1		8	1	1	1	2	0	0	0	2	0	2	2	0	0
31	2009-09-30	0	1	72	25	0	2	0	0	3	0	0	0	1	1	0	0		0		1		1	8	0	1	6	0	1	1	6	0	0	0	0	0
32	2009-09-02	0	1	60	12	0	2	0	0	4	0	0	0	1	1	0	0		0		1		9	9	0	2	12	2	2	1	1	0	4	1	0	0
43	2009-04-13	0	1	55	30	0	2	0	0	4	0	0	0	1	1	0	0		0		1		2	8	0	1	8	1	3	1	2	1	6	4	1	0
36	2009-06-23	0	1	50	35	0	2	0	0	4	0	0	0	1	1	0	0		0		1		4	3	0	2	12	0	2	1	12	0	8	2	0	0
113	2005-10-06	1	1	43	24	0	2	0	0	5	0	0	0	1	1	0	0		0		1		2	12	12	0	8	2	3	1	3	0	0	4	0	0
61	2008-08-06	0	1	45	25	0	2	0	0	5	0	0	1	1	0	0	0		0		1		12	12	0	1	12	1	2	1	1	0	8	4	1	0
81	2007-08-01	1	1	51	27	4	1	0	1	7	0	0	1	1	0	0	0		0		1		4	4	0	3	4	0	1	1	0	2	1	2	1	0
57	2008-09-12	0	1	76	28	0	2	0	0	7	0	0	1	1		0	0		0		1		1	1	0	0	3	0	0	0	0	0	1	1	1	12
101	2006-07-26	0	1	45	35	0	2	0	1	7	0	0	1	1	0	0	0		0		1		2	4	0	1	3	0	2	1	0	0	3	0	1	0
12	2010-07-14	1	1	65	18	0	2	0	0	8	0	0	1	1	0	0	0		0		1		4	1	0	0	3	1	4	1	1	0	8	12	0	0
123	2005-02-03	0	1	46	20	0	2	0	0	8	0	0	0	1	1	0	0		0		1		6	4	0	1	8	0	1	1	0	1	8	6	1	0
115	2005-09-12	1	1	76	22	0	2	0	0	8	0	0	1	1	0	0	0		0		1		1	4	0	0	12	2	2	0	2	1	12	6	0	0
82	2007-07-18	0	1	53	30	0	2	0	1	8	0	0	0	1	1	0	0		0		1		12	6	0	1	4	0	2	0	2	0	3	8	0	0
76	2007-11-22	0	1	69	70	0	2	0	0	8	0	0	1	1	0	0	0		0		1		9	9	0	0	6	0	2	0	4	0	2	2	0	0
15	2010-07-01	0	1	72	7	0	2	0	0	9	0	0	0	1	1	0	0		0		1		9	4	1	0	3	3	3	0	6	0	6	6	0	0
107	2006-04-04	0	1	43	30	0	2	0	0	9	0	0	1	1	0	0	0		0		1		8	6	0	2	12	0	2	1	3	0	1	1	0	0
95	2006-12-06	0	1	71	23	0	2	0	0	10	0	0	0	1	1	0	0		0		1		4	4	0	1	3	0	0	1	0	0	2	0	0	6
118	2005-08-02	1	1	71	30	0	2	0	0	10	0	0	0	1	0	0	0		0		1		12	9	0	2	8	3	3	2	1	1	2	1	4	0
96	2006-11-15	0	1	79	37	0	2	0	0	10	0	0	0	1	0	0	0		0		1		6	3	0	4	1	1	1	1	2	0	2	1	4	0
110	2006-01-06	0	1	78	18	0	2	0	0	11	0	0	0	1	0	0	0		0		0	2009-10-20	9	9	0	1	4	1	2	1	2	1	3	8	0	0
112	2005-10-06	0	1	55	40	0	2	1	0	12	0	0	1	1	0	0	0		0		1		1	2	0	1	2	0	0	0	0	1	0	0	1	0
108	2006-03-16	1	1	53	23	9	2	0	0	13	0	0	0	1	0	0	0		0		1		1	8	0	1	8	0	1	0	1	0	6	8	0	0
85	2007-07-12	0	1	89	65	0	2	0	0	13	0	0	1	1	0	0	0		0		0	2007-12-15	6	6	0	0	3	1	1	0	2	0	2	1	1	0
11	2010-07-29	1	1	55	28	0	2	0	0	14	0	0	0	1	1	0	0		0		1		1	8	0	0	1	1	1	0	9	0	0	0	0	0
91	2007-05-17	1	1	29	35	0	2	0	0	14	0	0	1	1	0	0	0		0		1		2	4	0	1	4	0	3	0	0	0	12	8	0	0
65	2008-04-23	1	1	54	30	0	2	0	0	15	0	0	0	1	1	0	0		0		1		8	8	0	0	1	0	2	0	0	0	1	8	2	0
52	2008-11-21	1	1	55	80	0	2	0	0	15	0	0	1	1	1	0	0		0		1		3	6	1	0	1	0	3	0	0	0	1		1	1
84	2007-07-18	1	1	66	25	0	1	0	0	21	0	0	1	1	0	0	0		0		1		12	4	0	0	1	3	3	0	0	0	1	3	0	0
122	2005-04-21	1	1	52	20	0	2	1	0	26	0	0	0	1	0	0	0		0		1		6	1	0	1	3	2	4	0	0	0	2	2	0	0
4	2010-12-16	0	1	75	25	0	2	0	0	1	1	1	1	0	0	0	0		0		0	2012-10-01	9	6	1	0	3	3	3	0	6	0	1	4	0	3
83	2007-07-18	1	1	54	7	0	1	0	0	13	1	1	0	1	1	0	0		0		1		4	6	0	1	3	1	2	1	1	0	8	8	0	0
73	2008-01-03	0	1	49	25	0		0	1	13	1	1	0	1	1	0	0		0		1		2	12	0	1	2	0	2	1	2	0	3	6	0	0
1	2011-12-05	1	1	46	25	0	2	0	0	15	1	1	0	1	1	0	0		0		1		1	2	0	0	12	2	2	1	0	1	6	2	0	0
6	2010-10-28	0	1	73	25	0	2	0	1	16	1	1	0	0	0	0	0		0		0	2012-05-12	12	2	1	1	2	0	3	2	6	0	1	1	2	0
58	2008-09-11	0	1	67	40	3	1	0	0	21	1	1	1	1	0	0	0		0		1		6	9	0	0	8	2	2	0	0	0	1	1	0	6
103	2006-06-20	1	1	55	40	0	2	0	1	15	1	2	1	1	0	0	0		0		1		6	4	0	1	1	1	2	0	2	0	3	0	0	0
67	2008-03-27	1	1	50	45	0	2	0	1	15	1	2	0	1	1	0	0		0		1		6	1	0	0	0	0	2	0	1	0	1	0	0	6
49	2008-12-23	1	1	67	19	0	2	0	0	11	1	3	1	1		0	0		0		1		3	8	0	1	3	1	6	1	0	0	6	8	1	0
8	2010-10-07	0	1	59	40	0	2	0	1	13	1	4	1	1	1	0	0		0		0	2013-01-14	12	6	1	0	1	0	2	0	1	0	12	8	0	0
92	2007-03-28	0	1	45	31	5	1	0	0	16	1	4	1	1	0	0	0		0		1		1	2	0	0	2	0	0	0	1	0	4	3	0	0
7	2008-10-21	0	1	73	40	0	1	1	1	11	1	11	1			0	0		0		0	2011-07-17	1	6	0	1	8	0	1	0	1	0	2	6	0	0
34	2009-07-28	0	1	73	22	0	2	0	0	0	0	0	0	1	1	0	0		1	2010-09-17	1		6	6	0	0	8	4	6	0	4	0	2	1	0	0
60	2008-08-21	0	1	86	28	0	2	0	0	0	0	0	0	1	1	0	0		1	2011-11-24	0	2013-07-29	1	9	0	0	1	1	1	0	0	0	12	12	0	2
99	1992-08-02	0	1	73	9	0	2	0	0	1	0	0	0		1	0	0		1	2006-08-10	1		2	4	0	0	12	0	2	0	0	0	2	6	0	0
24	2006-08-02	1	1	62	15	0	1	0	0	11	0	0	1	1	1	0	0		1	2010-02-17	1		12	6	0	1	8	2	2	1	2	6	2	6	1	0
105	2006-05-24	1	1	52	22	0	2	0	0	11	0	0	0	1	1	0	0		1	2008-02-26	1		12	2	1	1	3	1	2	0	2	0	6	3	0	0
2	2011-01-21	0	1	71	26	0	2	0	0	21	0	0	1	1	0	0	0		1	2013-04-30	0	2014-03-04	3	2	1	1	1	1	1	4	4	0	2	4	0	0
75	2004-08-02	0	1	63	25	0	1	0	1	15	1	13	1	1	0	0	0		1	2007-12-03	0	2011-12-17	2	4	1	0	12	0	0	0	0	0	0	0	0	12
53	2008-11-10	0	1	46	100	0	2	1	1	28	1	28	1	1	1	0	0		1	2009-07-23	1		3	12	0	1	2	0	2	2	1	0	1	1	0	0
26	2010-01-21	1	1	48	35	0	2	0	1	10	1	8	1			0	0				1		1	6	1	1	12	2	2	1	2	0	1	1	1	0
27	2010-01-21	0	1	90	25	0	2	0	0				0			0	0				0	2012-12-10	1	1	1	0	6	1	1	0	1	1	12	8	0	0
51	2008-12-21	1	1	87	101	6		1	1	0	0	0	1		0	1	0	2009-08-06	0		0	2009-09-10	8	2	0	1	2	0	0	1	2	2	6	4	0	1
44	2009-02-25	0	1	51	21	0	2	0	0	2	0	0	0	1	1	1	2	2010-01-27	0		0	2010-08-06	12	9	8	1	12	2	2	1	0	1	12	8	0	2
33	2009-09-02	1	1	68	35	1		0	0	1	1	1	0	1	1	1	0	2011-05-24	0		0	2012-02-21	8	4	0	1	12	6	6	2	2	1	4	1	0	2
40	2009-05-21	1	1	46	40	0	1	0	1	10	1	1	1	0	0	1	0	2014-10-20	0		1		8	6	0	1	8	0	3	0	0	0	1	0	0	0
13	2010-07-01	0	1	76	48	0	2	0	1	15	1	2	1	1	0	1	0	2013-02-14	0		0	2013-12-09	8	12	1	0	12	0	2	1	3	1	6	3	0	0
38	2009-06-08	1	1	73	35	0	1	1	1	10	1	5	1	1	0	1	3	2011-12-23	0		0	2012-02-22	1	4	0	1	12	0	3	1	2	0	2	0	0	0
114	2005-10-06	1	1	79	19	0	1	0	0	0	0	0	0	1	0	1	3	2008-03-14	1	2007-09-18	0	2008-03-25	12	1	0	0	2	0	2	0	2	0	4	3	0	0
25	2006-08-02	0	1	62	16	0	2	0	0	2	0	0	0	1	1	1	0	2014-05-29	1	2010-02-09	0	2014-07-23	1	4	4	0	12	2	2	1	1	0	8	9	0	0
72	2008-01-15	0	1	70	15	0	2	0	1	11	1	7	1	1	0	1	7	2011-07-06	1	2009-02-11	0	2011-12-11	3	9	0	0	6	0	3	0	2	0	1	6	0	0
28	2010-01-06	0	1	58	70	0	2	0	0	25	0	0	1	1	1	1	0	2012-11-29			0	2013-11-21	12	12	0	0	0	0	6	0	0	0	6	6	0	0
39	2009-05-26	1	1	76	24	0	2	0	0	10	1	2	0	1		1	2				0	2010-04-21	1	6	0	0	8	1	1	1	2	0	4	1	0	9
66	2008-04-18	0	1	57	40	0	2	0	1	14	1	8	1	1	0	1	2				0	2010-04-12	2	12	0	1	2	2	2	1	2	1	1	8	1	2
100	2006-07-26	0	1	71	30	0	2	0	0	0	0	0	0	1	1	2	0	2014-06-30	0		0	2014-07-29	8	3	0	0	6	2	2	0	0	0	1	0	0	2
88	2007-06-27	1	1	56	40	0	2	0	0	29	0	0	0	1	1	2	7	2010-02-17	0		0	2010-09-20	8	6	0	2	8	1	2	1	2	0	8	4	0	0
45	2009-02-12	0	1	64	15	0	2	0	0	6	1	3	0	1	1	2	0	2010-09-16	0		0	2010-09-26	12	6	1	1	12	1	3	1	2	0	8	3	0	0
116	2005-06-28	0	1	43	28	0	2	0	1	15	1	6	1	1	0	2	0	2006-09-05	0		0	2012-06-03	1	2	0	0	2	0	2	0	2	0	2	6	1	0
18	2010-04-29	1	1	44	22	0	2	0	1	16	1	7	0	1	1	2	0	2014-06-26	0		0	2014-11-12	12	6	0	1	1	1	2	1	8	1	8	12	0	0
86	2007-07-06	0	1	47	30	0	2	0	0	25	1	11	1	1	0	2	7	2009-09-08	0		0	2009-11-06	2	6	2	1	9	2	2	0	3	1	2	0	0	0
89	2007-06-20	0	1	75	60	0	2	1	1	12	1	12	1	1	0	2	4	2007-09-06	0		0	2007-09-23	8	4	0	0	8	0	0	0	2	3	8	6	0	0
47	2009-01-14	1	1	63	28	0	2	0	0	9	0	0	0	1	1	2	0	2010-12-16	1	2010-08-23	0	2011-02-19	8	12	1	0	12	4	3	1	0	0	8	2	0	0
79	2007-09-18	1	1	71	25	0	1	0	0	10	0	0	0	1	0	3	7	2009-07-21	0		0	2009-06-07	12	1	0	1	12	0	1	2	2	1	12	4	1	0
21	2010-02-26	0	1	64	90	0	2	1	1	16	1	1	1	1		3	0	2010-02-26	0		0	2011-03-27	1	4	8	0	12	0	3	1	12	0	3	8	0	0
29	2009-12-17	0	1	52	25	0	2	0	0	21	1	10	0	1	1	5	0	2013-04-05	0		1		8	4	0	1	6	3	3	1	2	0	2	0	1	9
54	2001-08-02	0	1	66	30	0	2	0	0	1	0	0	1	1	1	6	0	2015-05-21	0	2008-11-04	1		3	8	0	1	3	2	2	1	0	2	12	6	0	2
55	2008-09-25	0	1	50	28	0	2	0	0	4	0	0	0	1	1	6	0	2016-10-12	0		1		12	8	0	0	1	0	0	1	2	0	9	2	1	0
94	2006-12-21	1	1	43	15	0	2	0	0	15	1	1	0	1	0	6	0	2015-06-18	0		1		6	2	0	0	2	0	6	0	2	8	1	4	0	0
37	2009-06-19	1	1	66	26	0	2	0	1	16	1	2	1	1	1	6	0	2013-01-30	0		1		12	9	0	0	1	0	2	1	4	0	2	0	0	0
56	2008-09-24	0	1	50	28	0	2	0	1	1	0	0	1	1	0	7	0	2013-06-05	0		0	2013-06-20	1	12	0	0	12	3	3	0	1	0	9	8	0	0
126	2004-01-05	0	1	84	15	0	2	0	1	0	0	0	0	1	1	7	0	2006-05-12	1	2005-08-10	0	2006-09-03	9	9	0	1	9	3	3	1	2	0	1	1	1	0
59	2008-09-03	1	1	27	40	0	1	0	0	20	1	17	1	1	0	8	0	2010-04-20	0		0	2010-06-11	12	9	0	2	8	0	0	2	6	0	3	1	0	2
74	2008-01-02	0	1	84	13	0	2	0	1	9	0	0	0	1	0	8	0	2014-08-13			0	2014-08-21	8	12	4	0	8	0	1	1	4	0	6	8	0	0
106	1999-08-02	0	1	73	30	8	2	0	0	0	0	0	1	1	0	9	0	2007-06-01	1	2006-04-04	0	2008-05-29	1	2	0	2	0	0	0	2	2	1	3	0	2	6
125	2005-01-10	1	1	68	30	5	1	0	0	13	0	0	0	1	1	10	0	2009-04-28	0		0	2010-11-23	6	6	0	1	6	3	3	0	2	0	0	0	0	2
104	2006-06-08	1	1	62	10	0	1	0	0	0	0	0	0								1		12	9	0	1	4	0	0	1	1	0	2	3	0	0
111	2005-11-29	0	1	90	25	3	2	0	0	0	0	0	0								0	2012-06-25	12	4	2	0	12	2	2	0	6	0	6	6	0	0
46	2009-01-29	0	1	85	15	0	2	0	0	1	0	0	0								0	2011-10-27	2	6	0	0	12	3	3	1	2	0	6	8	0	12
63	2008-06-19	1	1	66	22	0	2	0	0	1	0	0	0	1	1						1		8	12	0	0	12	1	2	0	2	0	9	4	1	0
14	2010-07-01	0	1	50	30	0	2	1	0	8	0	0	1								1		2	4	0	1	2	0	2	2	3	4	6	2	1	0
20	2010-03-03	1	1	53	60	0	2	0	0	11	0	0	1	1							1		12	12	0	0	0	0	0			0	1		0	0
48	2009-01-05	0	1	57	21	0	2	0	0	14	0	0	0								1		2	12	0	1	1	2	3	0	1	0	0	0	2	0
78	2007-11-07	1	0	72	30	0	2	0	0	11	1	1	1	1							0	2008-02-25	4	9	0	0	12	0	0	0	2	0	2	0	1	0
16	2010-06-16	0	1	72	35	0	2	0	0	17	1	2	1	1	0						0	2014-03-25	1	4	1	1	12	3	3	0	6	0	1	2	0	6
119	2005-07-04	1	1	40	23	0	2	1	1	11	1	4	0	1	1						0	2007-04-09	1	2	1	1	8	0	3	0	0	0	0	4	1	0
62	2008-06-19	0	1	55	30	0	2	0	1	12	1	4	0	1	1						0	2009-06-11	3	6	0	0	1	1	2	1	2	0	6	8	1	0
117	2005-08-16	1	1	46	30	0	2	0	0	19	1	11	0	1	0						0	2008-05-19	2	1	0	1	2	2	2	1	6	1	1	1	1	12

## Sheet: Table S3
Table S3. Antibodies used for the immunohistochemistry in this study, staining conditions and the control tissues.
Primary antibody	Species	Clone (manufacturer)	Optimized dilution	Antigen retrieval	Staining pattern	Controls used based on known expression profiles
						High expresser	Mid expresser	Low expresser	Negative
CD44	mouse mAb	MRQ-13 (Impath)	1:200	UV/CC1M/16min @ 37°C	Membrane	Appendix; Tonsil; Breast; Skin; Spleen	Ovary	Fallopian tube; Colon	Kidney; Testis; Liver; Heart
N-Cadherin	mouse mAb	IAR06 (Leica Biosystems)	1:50	UV/CC1M 97ºC/32min @ 37°C/A	Membrane Cytoplasm	Kidney; Fallopian tube; Testis; Liver; Heart	-	Appendix; Colon	Tonsil; Breast; Skin; Spleen; Ovary
β-catenin	mouse mAb	14 (Cell-Marque)	RTU	UV/CC1M 94ºC /16min @ RT	Nuclear Membrane Cytoplasm	Appendix; Tonsil; Breast; Kidney; Skin; Fallopian tube; Testis; Liver; Colon; Heart	-	Ovary	Spleen
MMP9	rabbit mAb	EP127 (Epitomics)	1:100	UV/CC2 24m 94ºC/28min @ 37ºC	Cytoplasm	Spleen	Tonsil	-	Appendix; Breast; Kidney; Skin; Fallopian tube; Testis; Ovary; Liver; Colon; Heart
2004-10-01	mouse mAb	N1NK (Leica Biosystems)	RTU	UV/CC1 52min 95ºC/32min @ 37°C /A	Nuclear Cytoplasm	Heart; Seminoma	Appendix; Breast; Kidney; Skin; Fallopian tube; Testis; Liver; Colon	Tonsil; Spleen; Ovary	-
Sox2	rabbit mAb	SP76 (Cell-Marque)	RTU	UV/CC1S 96ºC/32min @ 37°C/A	Nuclear	Seminoma	Tonsil; Testis	Appendix; Liver; Colon	Breast; Kidney; Skin; Spleen; Fallopian tube; Ovary; Heart
Ki67	rabbit mAb	30-9 (Ventana)	RTU	UV/CC1M 95ºC /20min @ 37ºC	Nuclear	Appendix; Tonsil	Breast; Skin; Spleen	Fallopian tube; Testis	Kidney; Ovary; Liver; Colon; Heart
Sialyl-Tn	rabbit poliAb	L2A5	1:100	UV/CC1M 96ºC /32min @ 38ºC	Cytoplasm	Appendix; Kidney; Skin; Testis; Ovary; Colon	Tonsil; Breast; Spleen; Fallopian tube	Liver	Heart
SALL4	mouse mAb	6E3 (Cell Marque)	RTU	UV/CC1M 97ºC /20min @38ºC​	Nuclear Cytoplasm	Seminoma	Ovary	Testis	Appendix; Tonsil; Breast; Kidney; Skin; Spleen; Fallopian tube; Liver; Colon; Heart
c-MYC	rabbit mAb	Y69 (Ventana)	RTU	UV/CC1M 96ºC /32min @ 38ºC	Nuclear	Testis	Appendix; Tonsil; Breast; Kidney; Skin; Spleen; Liver	Fallopian tube; Ovary; Colon; Heart	-

## Sheet: Table S4-S9
Table S4. Correlation between STn and biomarkers staining.
Biomarker	Spearman Coeff (r)	adj. p-value
CD44 CMT	-0.073819	0.641875
CD44 CMS	-0.104507	0.566928
N-Cad CMT	-0.0961082	0.566928
N-Cad NT	-0.0426779	0.750624
β-Cat CMT	-0.0615227	0.641875
MMP9 CT	0.15693	0.343554
MMP9 CS	-0.14169	0.368912
Oct4 NT	-0.0924288	0.566928
Oct4 CT	-0.0659061	0.641875
Sox2 NT	0.035351	0.752194
Ki67 NT	-0.228263	0.0659617
c-Myc NT	-0.30486	0.00748651
Sall4 NT	0.00369634	0.967234
Table S5. Comparison of the expression of the biomarkers between STn- and STn+ groups.
Biomarker	adj. p-value
CD44 CMT	0.633892
CD44 CMS	0.556335
N-Cad CMT	0.556335
N-Cad NT	0.783188
β-Cat CMT	0.580418
MMP9 CT	0.262417
MMP9 CS	0.474475
Oct4 NT	0.556335
Oct4 CT	0.556335
Sox2 NT	0.580418
Ki67 NT	0.118847
c-Myc NT	0.0199843
Sall4 NT	0.941711
Table S6. Correlation between ST6GALNAC1 and biomarkers gene expression.
Biomarker Gene	Spearman Coeff (r)	adj. p-value
CD44	-0.00707842	0.952003
CDH2	0.0961505	0.339714
CTNNB1	-0.0218798	0.952003
MMP9	-0.0047961	0.952003
PU5F1	-0.282369	0.00133796
SOX2	0.167723	0.102029
MKI67	-0.125821	0.203197
MYC	-0.364269	1.96881e-05
SALL4	0.130189	0.203197
Table S7. Comparison of the biomarker's gene expression between ST6GALNAC1 Low and ST6GALNAC1 High expression groups.
Biomarker Gene	adj. p-value
CD44	0.995916
CDH2	0.376239
CTNNB1	0.808942
MMP9	0.995916
POU5F1	0.000416784
SOX2	0.104694
MKI67	0.296764
MYC	0.000416784
SALL4	0.376239
Table S8. Correlation between ST6GALNAC1 and TGF-β pathway genes expression.
TGFB Pathway Gene	Spearman Coeff (r)	adj. p-value
SMAD2	-0.119123	0.169944
SMAD3	0.164585	0.0764301
SMAD4	-0.159701	0.0764301
SMAD7	-0.0443632	0.621931
TGFB1	0.257138	0.0048027
TGFB2	0.103988	0.222452
TGFB3	0.485698	1.05206e-09
TGFBR1	0.16131	0.0764301
TGFBR2	0.409002	5.52103e-07
TGFBR3	0.142834	0.100205
SMURF1	-0.0212499	0.789689
SMURF2	-0.205298	0.0257795
ZFYVE9	-0.143698	0.100205
ZFYVE16	0.209982	0.0257795
Table S9. Comparison of the TGF-β pathway genes expression between ST6GALNAC1 Low and ST6GALNAC1 High expression groups.
TGFB Pathway Gene	adj. p-value
SMAD2	0.30598
SMAD3	0.07652
SMAD4	0.141316
SMAD7	0.609921
TGFB1	0.0196778
TGFB2	0.2592
TGFB3	1.38407e-06
TGFBR1	0.238889
TGFBR2	2.89475e-06
TGFBR3	0.0895801
SMURF1	0.462555
SMURF2	0.0506784
ZFYVE9	0.121071
ZFYVE16	0.07652

## Sheet: Table S10
Table S10. Differentially expressed genes (DEGs) with p-Value < 0.05 and a logFC cut-off of 1.
Gene ID	logFC	AveExpr	t	p-value	adj.p-value	B
TM4SF18-AS1	3.80133	-2.16711	5.6301	7.71938e-08	1.90408e-05	7.70763
ST6GALNAC1	3.61278	-1.27709	12.8703	1.34397e-26	5.50302e-22	47.8042
MUCL1	3.42676	1.62904	4.29726	2.96637e-05	0.00132023	2.16819
PIP	3.28979	0.391443	4.49399	1.32057e-05	0.000749959	2.95344
C7	3.28835	1.60405	7.14672	2.82888e-11	8.27367e-08	15.2387
TFAP2B	3.28713	1.25335	5.54544	1.16183e-07	2.55766e-05	7.36079
SPINK8	3.1592	-2.72249	5.64342	7.23604e-08	1.86344e-05	7.75777
HMGCS2	3.15025	-1.98791	5.2544	4.59672e-07	6.74615e-05	6.05837
CYP4Z2P	3.12603	-2.86046	6.01624	1.14052e-08	4.66998e-06	9.46483
CCL21	2.99437	1.61229	6.44811	1.23179e-09	1.00873e-06	11.658
TFF3	2.92922	0.265573	5.78168	3.67763e-08	1.18316e-05	8.4347
ADH1B	2.86751	0.91972	4.65174	6.77678e-06	0.000460169	3.56046
CLCA2	2.85515	0.47696	4.46105	1.51489e-05	0.000823756	2.82467
ADH1C	2.83789	-2.26603	6.85371	1.41129e-10	2.31146e-07	13.5306
ACKR1	2.82327	2.25886	7.42596	5.9332e-12	2.42941e-08	16.7543
MS4A1	2.76555	1.69807	6.16527	5.34443e-09	2.67573e-06	10.2687
TMC5	2.73861	1.11566	5.71958	4.99022e-08	1.47e-05	8.15594
FCER2	2.68121	-1.68896	6.423	1.40529e-09	1.06557e-06	11.4202
IYD	2.63454	-2.61125	6.07119	8.63514e-09	3.70081e-06	9.71287
SELP	2.63003	1.52857	8.32695	3.22278e-14	6.59799e-10	21.6802
PIGR	2.62778	2.05092	4.72369	4.97268e-06	0.000366208	3.81578
CPHL1P	2.58033	-2.12508	6.09646	7.5942e-09	3.49384e-06	9.84178
BLK	2.57239	-0.777768	6.90188	1.08609e-10	1.98086e-07	13.8476
BPIFB2	2.57042	-3.80113	5.52036	1.31045e-07	2.76586e-05	7.22742
CRISP3	2.55769	-1.63467	4.29301	3.01788e-05	0.0013378	2.22211
AGR2	2.55442	2.41582	5.01129	1.39725e-06	0.000146684	4.9958
FCRL1	2.50189	-1.57989	6.49612	9.56687e-10	8.90285e-07	11.7805
TFF1	2.47787	-2.83535	4.58745	8.91139e-06	0.000567474	3.33639
ERBB4	2.47578	-0.061384	5.93893	1.68275e-08	6.37981e-06	9.16019
FOXA1	2.47079	3.005	5.46505	1.70678e-07	3.32789e-05	6.96571
IGHV1-69-2	2.46091	-1.59906	3.67571	0.000321632	0.00734089	0.0796406
CXCL17	2.45893	1.68884	4.08264	6.96356e-05	0.00244118	1.37203
DLK1	2.45587	-3.21515	3.93107	0.000124816	0.0037196	0.943384
PGC	2.45524	-3.60903	5.12105	8.49465e-07	0.000102834	5.49047
TTC6	2.45373	-1.31988	5.75324	4.23032e-08	1.27364e-05	8.27224
SCN7A	2.44885	-2.52782	6.82117	1.68347e-10	2.63178e-07	13.3524
CYP4Z1	2.44477	-0.967026	4.42672	1.74656e-05	0.000900689	2.71612
LINC00993	2.3989	-2.49863	4.1919	4.52752e-05	0.00179288	1.85896
LRRC31	2.393	-3.61253	6.08611	8.0048e-09	3.52435e-06	9.78956
AR	2.37284	3.31489	6.1129	6.98403e-09	3.28699e-06	10.0035
DHRS2	2.37251	0.0361981	4.20005	4.38292e-05	0.00174067	1.85614
SCGB2A2	2.36606	0.357695	3.47035	0.000665429	0.0121583	-0.632845
CR2	2.35332	0.762259	5.41676	2.14667e-07	3.95015e-05	6.78555
UGT2B11	2.35244	-4.19731	4.13718	5.62259e-05	0.00208893	1.64341
CD19	2.3453	0.0807233	6.14126	6.04307e-09	2.91106e-06	10.1225
CYP4F8	2.3431	-3.49543	4.537	1.10268e-05	0.000658167	3.14235
PLEKHG7	2.34293	-3.08107	7.07446	4.21794e-11	1.07942e-07	14.6198
CEACAM7	2.3415	-3.98482	5.75537	4.18632e-08	1.26973e-05	8.28185
FCRL2	2.33544	-1.03284	6.55641	6.95532e-10	6.62414e-07	12.1008
CCL19	2.33295	3.05507	5.63645	7.48528e-08	1.87805e-05	7.74717
ANKRD30A	2.33055	-2.9076	4.24406	3.67583e-05	0.00154687	2.0488
SPDEF	2.30572	3.29007	4.93929	1.92909e-06	0.000184123	4.65429
CEACAM5	2.29931	-1.90602	4.44916	1.59159e-05	0.000843068	2.80706
ABCC11	2.29225	0.171189	4.34866	2.40702e-05	0.00113285	2.40411
SMIM31	2.27902	-4.78746	5.60499	8.71824e-08	2.05159e-05	7.62674
APOD	2.26129	5.87379	4.85785	2.76795e-06	0.000237603	4.15091
HPGD	2.26019	0.99635	5.38115	2.54006e-07	4.44468e-05	6.62699
IGKV2D-28	2.25988	-2.48455	5.66374	6.55507e-08	1.73164e-05	7.84197
CAPN13	2.24892	1.48171	5.01659	1.3643e-06	0.000144348	5.04371
MUC6	2.23547	-1.28816	4.41961	1.79865e-05	0.000919447	2.69216
CADM3-AS1	2.23456	-2.88158	6.98711	6.81778e-11	1.4411e-07	14.1751
LINC02568	2.22318	-2.14602	5.63681	7.47217e-08	1.87805e-05	7.72725
IGKV1D-33	2.2225	-2.16568	5.88638	2.18824e-08	7.65843e-06	8.86014
PLA2G2A	2.22167	1.27694	4.62194	7.6964e-06	0.00050261	3.43199
GJB1	2.22071	-1.6965	5.13993	7.79217e-07	9.61019e-05	5.57322
TDRD1	2.21982	-1.27018	4.35306	2.36415e-05	0.00111781	2.44214
TCL1A	2.21399	-0.630163	5.15183	7.37902e-07	9.2398e-05	5.63188
TNFRSF13B	2.21187	-1.56813	6.22569	3.91839e-09	2.18957e-06	10.4707
IGKV1-39	2.2117	-0.759728	5.15259	7.3531e-07	9.2398e-05	5.63443
C9orf152	2.1956	1.21454	5.58255	9.71677e-08	2.2227e-05	7.52887
UGT2B28	2.18288	-5.05441	4.64561	6.95668e-06	0.000469272	3.54444
FAM30A	2.17465	0.251769	5.75547	4.18427e-08	1.26973e-05	8.31364
ADIPOQ	2.17191	0.0136664	3.49634	0.000607975	0.0114246	-0.537514
IGLV8-61	2.16876	1.50498	3.97023	0.000107515	0.00334014	0.978697
KLHDC7A	2.16691	-1.54318	4.37697	2.14368e-05	0.00104197	2.53369
BANK1	2.16665	1.08134	6.81092	1.77953e-10	2.63178e-07	13.4765
IGLV2-18	2.16526	-0.154255	5.0988	9.40201e-07	0.000112237	5.40834
C6	2.16514	-2.03789	4.72853	4.86966e-06	0.000359267	3.88902
CYP4F23P	2.15921	-1.36866	5.00165	1.45918e-06	0.000150497	4.99802
CNR2	2.15598	-1.61249	6.25781	3.31995e-09	2.08239e-06	10.6225
IGLV2-11	2.15411	3.45196	5.03245	1.27018e-06	0.000135793	5.0416
LINC01781	2.15348	-3.00765	7.11171	3.43366e-11	9.37296e-08	14.8047
SYTL5	2.15171	-1.84644	5.27466	4.18357e-07	6.37945e-05	6.14418
IGHV4-61	2.15158	-0.391163	4.86364	2.69818e-06	0.000233572	4.43182
ZBTB16	2.15147	0.501745	5.6119	8.43144e-08	2.03266e-05	7.66029
TPO	2.14552	-0.998635	7.75216	9.24556e-13	7.56511e-09	18.2815
LINC02343	2.14064	-3.56504	5.97511	1.40325e-08	5.63309e-06	9.26021
PAX5	2.13822	0.578855	5.49957	1.44757e-07	2.97277e-05	7.15446
IGKV1D-27	2.1381	-3.2574	5.08585	9.9725e-07	0.000116334	5.33578
IGHV1-67	2.13711	-3.20859	6.09037	7.8333e-09	3.52435e-06	9.79045
HOXC12	2.13053	0.228068	3.60018	0.00042174	0.0089059	-0.215304
TOX3	2.13016	0.779033	4.149	5.36663e-05	0.00201969	1.64839
CD22	2.12959	1.77705	7.36307	8.45501e-12	3.14726e-08	16.3984
IGHV1-18	2.12656	3.95606	4.39724	1.97243e-05	0.000979229	2.42079
FABP4	2.11814	2.58438	4.38477	2.07611e-05	0.00102051	2.45265
IGKV3D-11	2.11559	-0.657605	5.26555	4.36475e-07	6.5226e-05	6.11833
LRRC26	2.10681	-2.72554	5.26267	4.42355e-07	6.56629e-05	6.08278
IGHD	2.10644	1.47679	4.63183	7.37863e-06	0.000487299	3.46502
IGKV3D-15	2.10443	-0.454072	5.16934	6.80925e-07	8.74018e-05	5.70716
IGKV2-28	2.08551	-2.55881	4.85299	2.82779e-06	0.000241222	4.38419
CD300LG	2.08252	-1.34718	5.66523	6.50771e-08	1.73029e-05	7.87156
ZP2	2.07993	-4.77743	4.99321	1.51558e-06	0.000153606	4.96496
CD79A	2.07593	3.0285	5.75081	4.2812e-08	1.27955e-05	8.27908
IGLV3-19	2.07139	4.02829	4.48239	1.38607e-05	0.000777925	2.74796
MMRN1	2.06965	0.132061	6.15843	5.53489e-09	2.698e-06	10.2063
SIDT1	2.06948	2.30025	7.72058	1.10855e-12	7.56511e-09	18.3619
IGHV7-4-1	2.06673	-1.07115	3.29338	0.00121434	0.018446	-1.12034
BCAS1	2.0665	0.0910266	6.44997	1.2198e-09	1.00873e-06	11.6235
GRIA4	2.06425	-2.21573	5.65987	6.67963e-08	1.74621e-05	7.82856
FCN2	2.06202	-3.63666	4.61071	8.07341e-06	0.000523637	3.42643
IGHV3-7	2.05941	3.39428	4.67748	6.06856e-06	0.000422456	3.56495
ZG16B	2.05775	3.16529	5.07277	1.05828e-06	0.000121379	5.22712
PI16	2.05433	0.650659	5.40215	2.30027e-07	4.09508e-05	6.72093
GLRA3	2.05147	-3.4067	5.33269	3.19013e-07	5.16296e-05	6.38094
IGHV1-69D	2.04598	2.44463	4.17488	4.84412e-05	0.00188902	1.66954
CLEC4C	2.04536	-2.88451	6.37149	1.83978e-09	1.32161e-06	11.1278
SDR16C5	2.04184	0.215618	3.74559	0.000249388	0.00617006	0.261913
PRR15	2.03455	0.801156	6.07073	8.65545e-09	3.70081e-06	9.80201
IGKV1D-16	2.03445	-1.15603	4.91843	2.11686e-06	0.000196546	4.65616
DMRTC2	2.0341	-4.91252	6.06955	8.70743e-09	3.70081e-06	9.77959
IGLV7-46	2.02626	0.718542	5.04454	1.20264e-06	0.00013202	5.17429
IGKV1D-39	2.0192	-0.813138	4.48388	1.3775e-05	0.000775836	2.93265
IGKV1-33	2.01017	-2.15406	4.60578	8.24414e-06	0.000532436	3.40767
LINC03004	2.00903	-4.23994	5.94048	1.66971e-08	6.37981e-06	9.1318
PLCXD3	2.00791	-2.08795	5.03309	1.26647e-06	0.000135751	5.1229
SLC44A4	2.00227	1.74624	4.66707	6.34608e-06	0.00043689	3.59667
TSPAN8	1.98525	-0.508118	4.17069	4.92523e-05	0.00191336	1.76114
FCRLA	1.98451	0.285852	5.57851	9.9079e-08	2.25383e-05	7.50748
CEACAM6	1.97839	1.55197	3.89943	0.000140701	0.00405843	0.72835
IGKV3-15	1.97723	3.99709	4.83192	3.10249e-06	0.000258726	4.16469
TMEM45B	1.96562	0.798685	6.38955	1.67418e-09	1.24638e-06	11.3498
IGKJ4	1.95815	-3.12906	5.93353	1.72889e-08	6.43554e-06	9.05878
IGKV4-1	1.9492	5.46903	4.21501	4.12916e-05	0.00167087	1.61338
CYP4B1	1.94863	-0.225203	4.77785	3.93059e-06	0.000311903	4.08294
IGKV1-12	1.94818	1.56198	4.45301	1.56637e-05	0.00084077	2.76041
RAB3C	1.94504	-1.26268	6.42355	1.40122e-09	1.06557e-06	11.437
ENPP3	1.94504	0.140851	4.75997	4.24872e-06	0.000327515	4.00727
BMX	1.93828	-0.948938	7.76865	8.40851e-13	7.56511e-09	18.373
OGN	1.93748	1.11125	5.10446	9.16263e-07	0.0001097	5.42328
IGKV3-7	1.93257	-1.0504	5.49628	1.4705e-07	2.99558e-05	7.12178
NIBAN3	1.92939	-0.22879	6.22423	3.94793e-09	2.18957e-06	10.5113
IGKV1-6	1.92822	1.74287	4.56715	9.71057e-06	0.000602726	3.1993
IGLV2-8	1.92776	2.23691	4.92895	2.02004e-06	0.000190582	4.65305
ATP13A4	1.92358	1.39517	5.04642	1.19247e-06	0.000131255	5.17139
IGLV5-45	1.91929	-0.0461077	4.3216	2.68748e-05	0.00122814	2.3074
IGHV3-49	1.91283	2.14955	4.13151	5.74968e-05	0.00212287	1.52526
GPX2	1.91213	-1.09177	5.68527	5.90194e-08	1.61107e-05	7.96743
IGHV4-4	1.91116	1.6906	4.0641	7.4852e-05	0.0025777	1.30374
CRYM	1.90046	-1.30173	4.91482	2.1511e-06	0.000199273	4.64089
IGLV3-1	1.89641	4.78345	4.03238	8.46518e-05	0.00281343	0.991059
GTF2IP7	1.89631	-2.72236	5.84582	2.67746e-08	9.06043e-06	8.66048
ABCC12	1.89153	-4.36909	4.35406	2.35452e-05	0.00111454	2.44488
IGHE	1.88774	-2.47194	4.74028	4.62796e-06	0.0003477	3.93416
ATP1A2	1.88661	-1.65605	5.19929	5.93211e-07	7.89707e-05	5.82439
THRSP	1.88597	0.0642678	4.03472	8.38883e-05	0.00279487	1.26064
UGT2B15	1.88477	-4.45186	5.03957	1.22997e-06	0.000132882	5.15846
IGKV2D-40	1.884	-1.33694	3.73425	0.000259959	0.00635859	0.267306
IGHV4-55	1.88263	-0.698927	5.0596	1.12342e-06	0.00012672	5.24241
IGKV1D-17	1.88249	-2.48235	4.37715	2.14207e-05	0.00104197	2.53842
CTSG	1.87661	-1.54455	5.541	1.18686e-07	2.59753e-05	7.31104
LINC00494	1.87388	-2.72539	5.82144	3.02153e-08	9.97739e-06	8.54884
UGT2B17	1.87384	-3.62767	4.69912	5.52908e-06	0.000394414	3.771
FCRL5	1.87075	1.64971	4.91893	2.11215e-06	0.000196546	4.62934
IGHJ2	1.86854	-2.75497	5.27427	4.19106e-07	6.37945e-05	6.13099
IGHV5-78	1.86691	-2.78437	5.25293	4.62832e-07	6.76826e-05	6.03968
CPA3	1.86099	0.739531	5.23807	4.95851e-07	7.0253e-05	6.00189
REEP6	1.86056	2.59822	4.96849	1.69322e-06	0.000165467	4.80565
PTPRT	1.86036	0.424408	4.38411	2.0818e-05	0.00102086	2.53198
IGKV2-30	1.85759	1.39855	4.40284	1.92749e-05	0.000963651	2.57343
IGKV1-16	1.85666	2.11164	4.16895	4.9593e-05	0.00192295	1.66438
IGKV2-24	1.85298	0.979696	4.44396	1.62624e-05	0.000851614	2.74515
FGF10	1.84671	-0.250398	5.45888	1.75762e-07	3.39469e-05	6.96724
BRINP3	1.8452	-1.96807	3.02849	0.00285867	0.0338591	-1.85071
TMEM132C	1.84119	-2.09133	4.02269	8.7882e-05	0.0028891	1.25712
IGHV3-71	1.83866	-2.80204	4.80477	3.49465e-06	0.000287333	4.18941
ABCA8	1.83736	0.856813	6.43003	1.35443e-09	1.06557e-06	11.5515
CLEC17A	1.83679	-1.29041	5.60992	8.51281e-08	2.03839e-05	7.62351
COPDA1	1.83077	-4.09626	5.62679	7.8444e-08	1.91253e-05	7.68538
SLC38A11	1.83052	-2.38513	5.69656	5.58516e-08	1.56637e-05	7.98917
IGHV3-33	1.83044	2.52764	4.04322	8.11727e-05	0.00273224	1.18415
IGLL5	1.82993	-0.812878	4.70519	5.38617e-06	0.000388151	3.79584
IGHM	1.82494	7.45556	4.01927	8.90494e-05	0.00290073	0.715904
HGD	1.82325	-0.406068	4.53224	1.12497e-05	0.000668546	3.11451
MSMB	1.82232	-1.62227	4.18532	4.64754e-05	0.00183332	1.82998
IGHV3-43	1.82209	0.0824756	4.2905	3.04863e-05	0.00134081	2.18868
IGKV3-11	1.82161	4.47823	4.25375	3.53558e-05	0.00150643	1.83356
IGHV4-31	1.82147	1.60368	4.36259	2.27375e-05	0.00108763	2.41193
ACADL	1.8206	-1.03414	4.18275	4.69511e-05	0.00184731	1.81369
JCHAIN	1.82027	6.049	5.20515	5.77389e-07	7.80291e-05	5.63511
TNFRSF17	1.81971	0.060556	4.94535	1.87768e-06	0.000180055	4.76541
SLC12A3	1.81535	-1.72459	6.46843	1.10694e-09	9.50626e-07	11.6352
IGHV3-53	1.81456	0.819882	4.39038	2.02888e-05	0.000999693	2.54498
DNASE1L3	1.81252	-0.696263	6.25569	3.35656e-09	2.08239e-06	10.6461
IGHV3-20	1.81245	0.370735	3.68745	0.000308253	0.00712288	0.0633978
IGLV3-10	1.80887	1.84084	3.51909	0.000561537	0.0107745	-0.556182
IGKV5-2	1.80286	-1.50057	3.98634	0.000101078	0.00319099	1.12364
IGLV2-5	1.79585	-2.01514	4.9413	1.9119e-06	0.000182908	4.74532
IGLV1-47	1.7958	3.29295	4.01517	9.04699e-05	0.00293068	1.03582
LINC01215	1.79384	-1.39242	5.53999	1.19263e-07	2.59753e-05	7.30933
IGKV1OR2-108	1.79023	-1.02233	4.63562	7.26003e-06	0.00048258	3.52226
SCGN	1.78888	-3.6176	3.94129	0.000120061	0.00360147	0.98182
IGHV2-5	1.78848	2.74513	3.77743	0.000221836	0.00571944	0.239864
IGKV1-9	1.78724	2.66432	4.30288	2.8997e-05	0.00130086	2.13498
IGHV1-46	1.78364	2.76355	3.97852	0.000104154	0.00326545	0.938446
TRARG1	1.77864	-1.16572	3.48954	0.000622555	0.0115922	-0.520733
SLC26A3	1.77081	-3.86902	4.62972	7.44524e-06	0.000490117	3.50033
SCN2B	1.7704	-2.88561	5.71509	5.10118e-08	1.48094e-05	8.06388
IGKV1OR2-6	1.76834	-2.85434	4.49548	1.31239e-05	0.000749392	2.98386
IGKJ1	1.76736	-1.32671	4.86703	2.65801e-06	0.000231563	4.4461
IL33	1.76675	2.26624	5.51445	1.34806e-07	2.81621e-05	7.20717
SCGB3A1	1.76651	-0.226955	3.2648	0.00133527	0.0197951	-1.23374
MS4A2	1.76522	-1.51503	5.15186	7.37796e-07	9.2398e-05	5.62484
IGKJ5	1.76155	-3.05529	5.17389	6.66809e-07	8.61299e-05	5.70277
IGKV1D-8	1.75975	-0.637702	4.53369	1.11815e-05	0.000665462	3.12267
PLEKHD1	1.75877	-1.6924	5.89558	2.09008e-08	7.50705e-06	8.91361
IGHV4-28	1.75803	0.276222	4.88859	2.41642e-06	0.00021698	4.52935
TPSD1	1.75742	-2.75891	3.92315	0.000128626	0.00381924	0.918933
ABCC8	1.74984	-2.54302	3.85031	0.000169228	0.00462564	0.670815
IGHV3-74	1.74522	2.6933	4.24503	3.66152e-05	0.00154402	1.91543
ALOX15	1.74495	-0.803281	4.54321	1.07425e-05	0.000646857	3.16098
IGHV6-1	1.74435	1.41115	3.558	0.000489757	0.00982227	-0.407075
IGKV1D-43	1.74344	-2.96901	4.6243	7.61949e-06	0.00049918	3.47832
IGHV3-52	1.74247	-3.87428	5.5308	1.24642e-07	2.67203e-05	7.24672
IGKV1D-13	1.74205	-1.23793	3.56474	0.000478233	0.00971315	-0.282487
TBC1D27P	1.74129	-2.70271	5.33563	3.14638e-07	5.16296e-05	6.39411
CYP4F12	1.7395	-2.12319	4.2538	3.53486e-05	0.00150643	2.0824
IGHV3-11	1.73318	2.9012	3.5428	0.000516702	0.0102108	-0.549726
IGHJ3P	1.73289	-3.02519	4.55486	1.02279e-05	0.0006232	3.2104
IGHV1-2	1.73223	3.06542	3.69306	0.000302048	0.00703108	-0.0671893
CAPN8	1.73205	-0.0548929	4.52017	1.18345e-05	0.000698235	3.06292
IGHV5-51	1.72927	3.88381	3.77456	0.000224192	0.00574845	0.149561
AQP7	1.72923	-1.04287	4.4393	1.65795e-05	0.000865899	2.76505
MLPH	1.72742	3.96026	4.99726	1.48829e-06	0.00015273	4.86237
ADGRF4	1.72735	-2.36459	3.86314	0.000161285	0.00448256	0.712479
POU2AF1	1.72408	3.04952	5.35935	2.81472e-07	4.86645e-05	6.48637
IGHV3OR16-13	1.72321	-2.7141	4.73849	4.66406e-06	0.000348551	3.92615
DHH	1.72287	-1.51918	7.59176	2.31662e-12	1.18892e-08	17.3786
GNMT	1.72138	-0.800152	6.35661	1.98826e-09	1.40365e-06	11.1302
IGHV1OR15-2	1.72109	-2.09223	4.34704	2.42294e-05	0.00113773	2.42538
ABCA12	1.72108	1.13481	4.05192	7.84805e-05	0.00267045	1.28434
SLC13A2	1.71871	-1.62741	3.46826	0.000670281	0.0122088	-0.575551
CYP4F11	1.71836	-0.845306	3.76596	0.000231407	0.0058911	0.361724
DMBT1	1.71553	-2.16969	3.32596	0.00108895	0.0171477	-0.99589
MZB1	1.7128	3.36797	4.49484	1.31591e-05	0.000749392	2.83541
IGLV3-16	1.71267	-2.66174	4.08059	7.01931e-05	0.00245218	1.4643
IGLV3-25	1.71244	3.852	3.65395	0.000347893	0.00772496	-0.25541
KLHL14	1.7111	-1.7703	4.73061	4.82593e-06	0.000357289	3.8977
IGHG2	1.71027	7.36402	4.07855	7.07563e-05	0.0024636	0.940933
LRG1	1.71012	1.66842	3.9472	0.000117389	0.00354079	0.888908
IGHJ4	1.70425	-1.98908	4.63997	7.12669e-06	0.000476035	3.54078
AKR1B10	1.70374	-2.17621	3.54622	0.000510527	0.0101205	-0.32228
IGHA1	1.70166	8.39581	4.97294	1.65978e-06	0.000162587	4.42794
IGKV1-5	1.69756	5.17408	3.69413	0.000300875	0.00700775	-0.226359
LINC00243	1.69573	-2.61695	6.99404	6.5636e-11	1.4411e-07	14.2101
LILRA4	1.6953	-0.731311	5.56915	1.03655e-07	2.34489e-05	7.45146
IGKC	1.6931	10.3694	4.24466	3.66697e-05	0.00154473	1.26539
AKR1D1	1.6902	-3.76104	4.51271	1.2211e-05	0.000711223	3.04939
LINC00862	1.6898	-1.71189	6.23449	3.74451e-09	2.18957e-06	10.5052
HDC	1.68916	-1.53404	5.58457	9.62229e-08	2.21345e-05	7.50485
IGHV1-24	1.68825	2.07591	3.76586	0.000231495	0.0058911	0.241271
SLC22A3	1.68705	0.270588	5.70449	5.37296e-08	1.53847e-05	8.07987
SIGLEC6	1.68629	-1.54197	6.33838	2.18632e-09	1.51731e-06	11.0109
IGKV1-27	1.68572	1.66145	3.8763	0.000153513	0.00432902	0.641941
CCL14	1.68557	-3.91464	5.85528	2.55454e-08	8.71653e-06	8.70774
IGHV4-80	1.68507	-2.2844	5.07878	1.02979e-06	0.00011945	5.31052
FCRL3	1.68364	0.670399	4.84674	2.90667e-06	0.000245902	4.35229
IGLV7-43	1.68096	0.608729	4.02071	8.85586e-05	0.00289497	1.19354
IGHG3	1.67908	7.19453	4.05324	7.80789e-05	0.00266467	0.862832
IGHV3-30	1.67758	3.10888	3.87015	0.000157101	0.00439853	0.534385
IGLV1-36	1.67754	-0.276965	3.74082	0.000253785	0.00623738	0.262612
STEAP4	1.67694	3.46556	5.65454	6.85517e-08	1.77653e-05	7.81566
TAT	1.67644	-1.33636	4.13936	5.5745e-05	0.00207881	1.66163
IGHV3-62	1.67419	-2.55996	4.62928	7.45917e-06	0.000490246	3.49834
IGKV3-20	1.67312	5.75135	3.94179	0.000119836	0.00359833	0.585855
C2CD4B	1.66964	-0.775598	5.4163	2.15133e-07	3.95015e-05	6.77294
IGHV3-21	1.66667	3.91813	3.62125	0.000391203	0.00841535	-0.369213
AFP	1.66206	-4.15427	4.175	4.84179e-05	0.00188902	1.79593
LINC02273	1.66105	-1.68921	5.77369	3.82533e-08	1.20803e-05	8.35413
PLA2G2D	1.66034	1.42085	3.96656	0.00010903	0.00337	0.968753
MAGEA12	1.66013	-4.45289	2.85665	0.00484008	0.0491766	-2.32825
IGHJ3	1.6586	-1.79152	4.25157	3.56666e-05	0.00151652	2.07218
IL1RAPL2	1.6541	-3.50869	4.18966	4.56801e-05	0.00180717	1.85362
IGLV4-69	1.65174	2.17788	3.52858	0.000543174	0.0105487	-0.547164
ACSM1	1.65166	-0.26395	4.59163	8.75461e-06	0.000560104	3.34387
MIR5195	1.65091	-4.51107	5.63495	7.53975e-08	1.87805e-05	7.73742
LINC00402	1.64864	-3.08536	4.84979	2.86799e-06	0.000244143	4.36855
FA2H	1.64727	1.16634	5.12189	8.46214e-07	0.000102834	5.49679
TCL6	1.6468	-2.6593	4.32382	2.6634e-05	0.00121986	2.34119
AICDA	1.64582	-3.6731	4.87137	2.6076e-06	0.000228631	4.45561
IGHV1-45	1.64414	-2.73741	4.57582	9.3613e-06	0.000590699	3.29119
HS6ST3	1.64263	-0.744395	3.31018	0.00114808	0.0177864	-1.07983
COL17A1	1.6394	2.6976	3.90236	0.000139154	0.00403813	0.673079
IGLC7	1.63733	-0.269659	3.36426	0.00095706	0.0156781	-0.934186
IGKV3OR2-268	1.63638	-2.21664	4.49438	1.3184e-05	0.000749768	2.97957
TNS4	1.63512	3.51107	4.12962	5.79249e-05	0.00213382	1.43601
GATA2-AS1	1.6341	0.063604	5.04987	1.174e-06	0.000130356	5.20162
CUX2	1.63382	-1.47094	4.33774	2.51664e-05	0.00116938	2.38726
CRIPTO	1.62943	-4.50575	6.0682	8.76712e-09	3.70081e-06	9.73719
IGHV3-47	1.62892	-3.83579	5.25839	4.51227e-07	6.64603e-05	6.06205
GATA2	1.62839	1.54448	6.16977	5.2226e-09	2.67573e-06	10.2897
IGF1	1.6261	-0.0348153	6.30099	2.65495e-09	1.78212e-06	10.8894
IGHV1-69	1.62507	0.746092	3.36864	0.000942944	0.0155184	-0.965869
ADRA2A	1.62406	2.46058	6.57812	6.19842e-10	6.34501e-07	12.3231
CADM3	1.62375	-0.497812	4.35885	2.30881e-05	0.00110182	2.45511
LINC01093	1.62355	-4.5074	5.38348	2.51225e-07	4.4339e-05	6.62116
IGLV1-40	1.62238	4.21921	4.03534	8.36895e-05	0.00279151	1.04248
TRGC1	1.62126	-0.864228	4.95731	1.77999e-06	0.000172408	4.81663
IGLV2-28	1.6186	-1.36662	3.8661	0.000159508	0.00444301	0.709026
CILP	1.61669	4.97385	5.48919	1.52114e-07	3.05316e-05	6.98212
SULT1C5P	1.6137	-4.6243	3.4678	0.000671352	0.0122135	-0.600181
IGHV4-34	1.61307	2.6166	4.11438	6.15001e-05	0.00223839	1.43612
TNRC18P1	1.61159	-2.17008	4.57458	9.4105e-06	0.000592804	3.2869
IGLV1-51	1.61116	-2.4007	4.75875	4.27131e-06	0.000327515	4.00746
IGLV9-49	1.61036	-0.34228	3.36558	0.000952772	0.0156316	-0.927374
IGHV1-12	1.60833	-3.58906	4.59048	8.79752e-06	0.000561096	3.3472
UGT2B7	1.6063	-0.92437	3.6104	0.000406655	0.00868065	-0.144564
CXCR5	1.60624	-3.32194	5.28932	3.90727e-07	6.03726e-05	6.19053
BPIFB1	1.60597	-1.73739	2.85384	0.00488095	0.0494814	-2.32299
IGKV2OR22-3	1.60556	-4.51027	5.41911	2.12286e-07	3.93315e-05	6.77693
ALOX15B	1.60465	1.91434	3.57781	0.00045662	0.00941428	-0.372444
IGHA2	1.60076	5.42864	4.47862	1.40802e-05	0.000784322	2.6315
IGHJ5	1.59584	-3.19645	4.36726	2.2307e-05	0.00107193	2.50248
IGSF9B	1.59515	0.309134	4.66284	6.46204e-06	0.000442466	3.61629
PLIN1	1.59455	1.33967	3.67062	0.000327606	0.00744404	-0.0367906
IGHV3-73	1.59372	1.03757	2.90728	0.0041544	0.0439778	-2.30804
IGKV3D-20	1.58741	0.762555	4.0766	7.12962e-05	0.00248	1.38709
PRR15-DT	1.58383	-3.37034	4.96219	1.74157e-06	0.000169384	4.82339
CTSE	1.58381	-3.13551	3.74621	0.000248826	0.0061657	0.329432
IGHV2-26	1.58375	0.429188	3.26271	0.00134454	0.0198749	-1.26908
IGHV3-15	1.5836	3.26052	3.65291	0.000349197	0.00774132	-0.215581
IGKV2OR22-4	1.57854	-2.9019	4.41273	1.85045e-05	0.000937731	2.67184
FCRL4	1.57593	-3.33373	4.57137	9.53896e-06	0.00059693	3.27349
VSIG10L2	1.57413	-4.24783	4.78185	3.86269e-06	0.000308953	4.10146
IGHV3-48	1.57275	2.96594	3.35864	0.00097542	0.0158857	-1.1367
LINC02303	1.57207	-5.43163	4.759	4.26662e-06	0.000327515	3.99397
MYPN	1.572	-3.48854	3.64788	0.00035558	0.00783616	0.0109526
IGHV1-58	1.57119	-1.02525	3.49538	0.000610012	0.0114471	-0.505945
IGLV2-23	1.57103	4.209	3.48321	0.000636395	0.0117771	-0.841812
IGHG4	1.56983	5.84783	3.57163	0.00046673	0.00957452	-0.69327
IGKV1-8	1.56836	-0.460454	3.68746	0.000308245	0.00712288	0.0922879
IGKV1D-12	1.56697	-2.39426	3.99833	9.65311e-05	0.00308794	1.1753
NR2F1	1.56655	2.44001	6.16253	5.4198e-09	2.67573e-06	10.2563
CD1C	1.56594	0.506168	5.00256	1.45326e-06	0.000150266	5
IGKV1-17	1.5621	1.89225	3.45647	0.000698178	0.0125535	-0.758547
PLAAT2	1.55977	-1.04429	4.23924	3.74764e-05	0.00156743	2.01965
MSX2	1.55962	0.872183	4.4334	1.699e-05	0.000880597	2.70757
DHRS9	1.55705	-0.161686	5.87139	2.35785e-08	8.11299e-06	8.84226
KRT32	1.55427	-3.41092	4.64113	7.09139e-06	0.000476007	3.54309
IGLV3-9	1.55422	0.35902	3.32053	0.00110899	0.0173383	-1.093
ST8SIA6-AS1	1.55248	1.65831	3.00556	0.00307085	0.0355833	-2.07966
MFAP4	1.55178	3.9523	5.83585	2.81322e-08	9.44183e-06	8.64846
RGS13	1.55037	-1.92538	5.29838	3.7455e-07	5.86324e-05	6.24391
ATP1A4	1.54988	-2.14193	4.5634	9.86563e-06	0.000609288	3.24382
IGHV1OR15-9	1.54967	-2.58443	3.95599	0.000113523	0.00345858	1.03061
CYP2B7P	1.54771	-1.5956	3.58341	0.000447637	0.00927509	-0.214973
IGKV6D-21	1.5473	-2.34652	3.3352	0.00105567	0.0168114	-0.964886
LINC01484	1.54724	-1.28726	5.15554	7.25444e-07	9.16792e-05	5.64245
TLR10	1.54599	0.663127	5.46858	1.67826e-07	3.28795e-05	7.01617
ZNF676	1.54424	-2.73633	4.69461	5.63765e-06	0.00039952	3.75305
LINC00504	1.54291	-1.77441	4.99102	1.53055e-06	0.000154359	4.95101
MUSK	1.54281	-3.44538	4.35505	2.34493e-05	0.00111258	2.45722
IGKV6-21	1.54273	-0.701985	3.29137	0.00122251	0.0185395	-1.1371
C2CD4A	1.54252	-1.13365	3.43607	0.000749024	0.0131912	-0.686611
IGHV3OR16-17	1.54009	-3.1896	3.94855	0.000116787	0.00353172	1.00804
EDDM3B	1.53919	-5.41602	4.98755	1.55461e-06	0.000155257	4.93552
SRARP	1.5378	-4.7156	4.14241	5.50795e-05	0.00205962	1.66226
C16orf89	1.53353	0.0975143	4.17375	4.86585e-05	0.00189209	1.75882
RGPD2	1.5318	-2.22901	4.77157	4.03957e-06	0.000316867	4.05905
IGHV3-13	1.53175	-0.472338	3.42445	0.000779525	0.0135439	-0.7428
GNA14	1.53082	0.624375	7.59129	2.3229e-12	1.18892e-08	17.5529
CNR1	1.53026	-0.1543	4.86715	2.65661e-06	0.000231563	4.44503
IGLV2-14	1.52987	4.5892	3.40368	0.000836973	0.0142498	-1.12548
XCR1	1.52809	0.00506259	5.77115	3.87351e-08	1.21072e-05	8.38177
ELFN2	1.52574	-2.62375	4.20037	4.37737e-05	0.00174015	1.89111
IGFN1	1.5219	-2.86461	4.43596	1.6811e-05	0.000874641	2.75894
KLK2	1.52154	-3.76554	4.04938	7.92578e-05	0.00268872	1.35627
GRIN1	1.52153	-0.331662	5.05515	1.14629e-06	0.00012824	5.22443
IGLV10-54	1.52065	-0.662966	3.33924	0.00104142	0.0166649	-0.995404
HSD3BP2	1.51999	-5.40579	4.05298	7.81583e-05	0.00266467	1.30684
ZNF209P	1.51971	-2.89404	3.50393	0.000592095	0.0111672	-0.444865
CHL1	1.51935	1.41844	4.73294	4.77746e-06	0.000355669	3.87177
IGLV3-12	1.51033	-3.02481	3.97148	0.000107001	0.00332922	1.0863
GPIHBP1	1.50914	-0.21531	5.35722	2.84301e-07	4.86645e-05	6.51991
SYCP1	1.50846	-3.84622	3.24233	0.00143815	0.0208006	-1.22983
PRDM16-DT	1.50672	-2.82814	5.31533	3.46025e-07	5.47041e-05	6.30474
F2RL2	1.50659	2.53156	4.44761	1.60184e-05	0.000845516	2.69565
FMO3	1.50647	1.54493	3.7197	0.000274147	0.00660625	0.115249
C3orf36	1.5056	-1.72351	6.89744	1.11268e-10	1.98086e-07	13.7655
FCER1A	1.50509	-0.211873	4.367	2.23308e-05	0.00107193	2.481
IGKV2D-24	1.50472	-2.80081	4.16236	5.09057e-05	0.0019535	1.75527
AQP3	1.50113	4.61439	4.5828	9.08859e-06	0.000576963	3.10416
CAVIN2	1.49979	1.30407	6.13191	6.33864e-09	3.01793e-06	10.1039
SLC12A1	1.49939	-0.415047	3.30316	0.00117537	0.0180521	-1.11231
IGKV2D-30	1.4988	-2.84509	3.77854	0.000220929	0.00570376	0.43454
AZGP1	1.49758	7.86438	3.40386	0.000836449	0.0142468	-1.42506
NRK	1.49634	-0.0658233	4.352	2.3744e-05	0.00112136	2.42179
IGKV1OR22-1	1.4946	-3.7085	4.55979	1.00174e-05	0.00061583	3.22909
SLC44A5	1.49459	0.154122	3.75068	0.000244773	0.00608652	0.281097
POF1B	1.49372	0.797616	3.9551	0.000113908	0.00346393	0.955326
KAZN-AS1	1.49299	-4.69507	3.43992	0.000739171	0.0130742	-0.691024
MYOCD	1.49244	-2.39465	5.12056	8.51384e-07	0.000102834	5.48365
LINC01587	1.48992	-3.43272	3.87832	0.000152351	0.0043111	0.769636
SCNN1A	1.48966	4.11699	4.56202	9.9233e-06	0.000611927	3.05395
SCUBE2	1.4888	2.73542	4.77075	4.05407e-06	0.000316927	3.97579
IGHV7-81	1.48708	-3.73275	4.44724	1.60432e-05	0.000845516	2.80139
IGHV3OR15-7	1.48704	-3.43567	4.29105	3.04195e-05	0.00133931	2.22174
GFRA1	1.48354	2.3291	3.38763	0.000884045	0.0148123	-1.00238
IGHG1	1.483	10.608	3.23664	0.00146532	0.0210744	-2.23534
REN	1.48197	-3.71247	4.47438	1.43314e-05	0.000792994	2.90381
C4B	1.48172	2.91301	4.40646	1.89893e-05	0.000953186	2.51599
ZNF812P	1.48154	-0.81028	3.71172	0.000282244	0.00671905	0.181732
IGHV7-27	1.48126	-4.82085	5.38202	2.52967e-07	4.44468e-05	6.62358
KLK4	1.47895	-1.05833	4.36771	2.2266e-05	0.00107133	2.4955
PLA2G4F	1.47892	-0.201845	3.83028	0.000182362	0.00491187	0.560415
CCR7	1.47862	2.45703	4.69223	5.69567e-06	0.000402789	3.66865
MYRIP	1.47527	-0.631328	4.37092	2.19748e-05	0.00106106	2.50244
SLCO2A1	1.47474	4.03065	7.88752	4.23145e-13	5.77536e-09	19.3417
TREML2	1.47352	-1.32358	5.17393	6.66705e-07	8.61299e-05	5.71993
IGHV1OR21-1	1.47271	-3.58945	4.30839	2.83555e-05	0.00128009	2.28531
LINC00861	1.47134	0.655149	5.199	5.94026e-07	7.89707e-05	5.8335
CDH13-AS2	1.47036	-1.15553	5.34911	2.95353e-07	4.97676e-05	6.47403
PENK	1.47023	-2.87668	3.66146	0.000338607	0.00760663	0.0529269
SCARA5	1.46947	0.174539	4.39349	2.00304e-05	0.00098815	2.57334
PNOC	1.46865	-1.30934	4.6973	5.57256e-06	0.000396824	3.766
IGLC2	1.46745	6.52125	3.83199	0.000181207	0.00488623	0.129592
ZNF831	1.46513	0.750454	4.88029	2.50685e-06	0.000221696	4.48872
IGHV4-39	1.46327	3.99929	3.30414	0.00117153	0.0180065	-1.38577
IGKV1D-42	1.46253	-3.61819	4.20655	4.27099e-05	0.00171115	1.91489
CYP4X1	1.46239	1.88836	3.91546	0.000132429	0.00390548	0.76563
IGLC6	1.46203	-2.83212	3.76989	0.00022809	0.00582619	0.40594
TLL1	1.46171	0.875747	5.48748	1.53362e-07	3.0632e-05	7.10067
EPGN	1.46154	-2.09372	3.75086	0.000244613	0.00608652	0.33552
DRD1	1.46136	-3.76204	4.16091	5.11984e-05	0.00196289	1.75067
CASQ2	1.46017	-1.20239	4.54354	1.07274e-05	0.000646857	3.16508
ISX	1.45776	-5.66969	4.20305	4.33096e-05	0.00173179	1.82939
IGKJ3	1.45626	-3.6709	4.43801	1.66689e-05	0.000868601	2.76666
TENT5C	1.45617	4.28231	5.68908	5.79309e-08	1.60273e-05	7.94241
IGKV1OR2-11	1.45616	-4.62858	4.49883	1.29412e-05	0.000742145	2.99312
IGHV3-69-1	1.45485	-1.38644	3.55952	0.000487142	0.00981225	-0.295108
IFNG-AS1	1.453	-2.10611	4.4522	1.57158e-05	0.00084077	2.81945
IGHJ1	1.45179	-4.12056	4.50456	1.26348e-05	0.000729643	3.01843
LINC02600	1.45027	-2.89272	4.42384	1.7675e-05	0.000909197	2.71347
IL1RL1	1.44972	-1.5998	5.03612	1.24926e-06	0.000134611	5.13896
KCND3	1.44869	1.34778	4.84808	2.88963e-06	0.000245474	4.34347
SERPINA9	1.44589	-3.9485	3.79946	0.000204487	0.00536726	0.503028
LGALS12	1.44585	-1.06987	3.96092	0.000111409	0.00341959	1.02881
FLRT3	1.4454	0.0815855	3.72741	0.000266546	0.00647748	0.206278
IGLC3	1.44455	5.63148	3.52095	0.000557905	0.0107585	-0.840577
FAM110C	1.44442	2.16817	4.57578	9.36267e-06	0.000590699	3.2153
TRBV14	1.44313	-3.60334	4.91913	2.11027e-06	0.000196546	4.64744
TPSAB1	1.44293	0.807951	4.21811	4.07834e-05	0.00165502	1.89994
CYP8B1	1.44212	-3.07461	3.71193	0.000282025	0.00671775	0.217524
F7	1.43996	-2.0981	4.00098	9.55526e-05	0.00306382	1.18205
SCN3A	1.43763	-1.48834	4.40383	1.91963e-05	0.000960896	2.63456
IGLV4-60	1.43614	-0.605451	2.8986	0.00426524	0.0448612	-2.24545
UGT2B24P	1.43507	-6.04215	4.87346	2.58369e-06	0.000227021	4.41293
INMT	1.4332	0.387994	5.76876	3.91939e-08	1.21578e-05	8.3769
SELL	1.43295	3.8742	5.3264	3.28557e-07	5.25816e-05	6.30297
ACKR2	1.43294	1.05309	3.94172	0.000119864	0.00359833	0.897916
PAX9	1.43235	0.643589	3.55726	0.000491042	0.00982227	-0.37115
HP	1.43211	-1.52781	3.26858	0.00131867	0.0196414	-1.17922
RELN	1.43115	0.0727272	3.65165	0.000350791	0.00776405	-0.0425219
IGHV3-72	1.43021	0.343115	3.51957	0.000560595	0.0107705	-0.477663
ITIH6	1.42763	-0.0694849	2.88291	0.0044725	0.0464681	-2.31147
MYH11	1.4274	3.87356	4.70999	5.2758e-06	0.00038537	3.66606
TMPRSS4	1.42739	-0.182362	2.96879	0.00344149	0.0385541	-2.07557
MIR4539	1.42679	-4.40645	4.37217	2.18627e-05	0.00105814	2.51731
LAX1	1.42455	1.3539	4.6407	7.10429e-06	0.000476035	3.50335
AZGP1P1	1.42411	-1.15745	4.14394	5.4747e-05	0.00205281	1.6759
LINC02169	1.42351	-5.32026	4.3388	2.50582e-05	0.00116727	2.35937
IGLV5-48	1.42316	-3.86272	3.98555	0.000101386	0.00319567	1.13464
PRSS23-AS1	1.42054	-1.28331	6.61081	5.20915e-10	5.7647e-07	12.3545
SEMA3E	1.42019	1.38888	3.43659	0.000747705	0.013185	-0.791062
AKR1C2	1.41766	2.36415	3.58047	0.000452329	0.00935406	-0.392689
LINC03095	1.41741	-3.93136	5.01086	1.39995e-06	0.000146684	5.0252
HERC2P4	1.41216	-3.43509	4.06794	7.37407e-05	0.00254586	1.42232
TP63	1.40942	1.89062	3.96038	0.000111636	0.003424	0.922959
SLC40A1	1.40767	5.34376	6.23693	3.69777e-09	2.18957e-06	10.5393
BFSP2	1.4071	-2.66434	5.067	1.08636e-06	0.000123219	5.25768
CES1	1.40679	1.37965	4.45447	1.55686e-05	0.000837674	2.77201
BTLA	1.40543	0.291116	5.24326	4.84057e-07	6.91189e-05	6.02597
CMA1	1.40526	-3.1337	4.15314	5.27948e-05	0.00199872	1.72332
INPP4B	1.40508	3.46316	6.66223	3.95932e-10	4.76818e-07	12.7496
MUC2	1.40412	-3.78187	3.78642	0.000214591	0.00557529	0.462277
FGG	1.40323	-4.31796	3.01809	0.00295319	0.0347084	-1.88086
GSTA3	1.40282	-5.31259	4.78196	3.86079e-06	0.000308953	4.09332
FAM153A	1.40191	-3.70558	4.56628	9.74631e-06	0.000603741	3.25394
ABCA9	1.40184	0.482707	5.52574	1.27709e-07	2.70941e-05	7.27142
ARHGEF38	1.39927	1.37374	4.99023	1.53599e-06	0.000154527	4.93426
LINC03110	1.39913	-4.66556	5.42168	2.09724e-07	3.92496e-05	6.78998
GUCY2D	1.39834	-1.91764	6.38113	1.74953e-09	1.27922e-06	11.201
AMPD1	1.3966	-1.96351	4.39918	1.95674e-05	0.00097352	2.61947
CLEC9A	1.39585	-1.92566	5.08952	9.80762e-07	0.000115397	5.35844
PGR	1.39539	0.527877	4.0865	6.85937e-05	0.00241292	1.4307
IGHV3-66	1.39496	-0.00801709	3.36135	0.000966506	0.0157856	-0.953302
TSPAN1	1.39482	2.15488	4.15304	5.28162e-05	0.00199872	1.60226
IL5RA	1.3936	-2.90788	5.51899	1.31904e-07	2.76971e-05	7.18844
VSIG2	1.39355	-0.276627	4.15357	5.27059e-05	0.00199824	1.6947
CAMP	1.39343	-1.25957	3.6271	0.000383098	0.00828172	-0.0823232
LINC02812	1.39339	-3.54222	5.35722	2.843e-07	4.86645e-05	6.48018
TPSB2	1.39319	1.11227	3.70636	0.000287795	0.00680373	0.0928048
SYT17	1.39177	0.962782	5.47347	1.63961e-07	3.24326e-05	7.03778
SFRP4	1.38923	5.17249	4.76856	4.09287e-06	0.000317799	3.82248
TCF23	1.38903	-3.51247	5.10739	9.04103e-07	0.000108561	5.4214
ABI3BP	1.38858	3.46306	4.80219	3.53433e-06	0.000290014	4.06816
RHOH	1.38854	2.68054	5.94191	1.65784e-08	6.37981e-06	9.18889
IRF4	1.38847	2.69399	4.75682	4.30732e-06	0.000329044	3.92035
IGLV3-21	1.38783	4.64392	2.91401	0.00407024	0.0434244	-2.57266
MIR3147HG	1.38631	-3.21709	3.87876	0.000152097	0.00430688	0.771261
IGHV1-17	1.38536	-4.67951	4.85658	2.78349e-06	0.000237939	4.40392
MAB21L1	1.38305	-1.47457	4.83427	3.07063e-06	0.000257116	4.31298
KCNS2	1.38303	-3.43187	4.7932	3.67597e-06	0.000299631	4.14112
TNR	1.38215	-1.43662	4.4568	1.54186e-05	0.000832889	2.83444
SLC7A13	1.3819	-5.53335	4.52652	1.15235e-05	0.000681851	3.06674
IGLV5-37	1.38133	-2.91572	3.12376	0.00211408	0.0273587	-1.5676
IGHV3-23	1.38096	4.60889	2.93987	0.00376138	0.0412131	-2.49833
DPT	1.37939	2.17084	5.71371	5.13587e-08	1.48094e-05	8.12264
PRAMENP	1.3792	-4.76354	4.98501	1.57243e-06	0.000156273	4.93117
IGHGP	1.37748	5.61983	3.03205	0.00282698	0.0336102	-2.33076
P2RX1	1.37601	0.101367	4.62278	7.66879e-06	0.000501608	3.46116
JSRP1	1.37584	-0.546773	3.99565	9.75287e-05	0.00311143	1.13902
NCBP2L	1.37346	-4.95427	4.39474	1.99283e-05	0.000984299	2.58817
FSIP2	1.37335	-0.563409	4.0333	8.43511e-05	0.00280572	1.27165
NDNF	1.37251	-0.767641	4.037	8.31528e-05	0.00277805	1.28895
TNXB	1.37176	2.44729	5.72312	4.90456e-08	1.45523e-05	8.16171
SELENOP	1.37155	3.99632	5.94734	1.61324e-08	6.37981e-06	9.17913
STAP1	1.36999	0.0409844	5.05697	1.13685e-06	0.000127707	5.23159
CTTNBP2	1.36974	-0.130608	4.97303	1.65914e-06	0.000162587	4.88122
ADRB2	1.36927	0.417389	5.26254	4.42606e-07	6.56629e-05	6.10933
THSD7B	1.36867	-0.897922	4.24698	3.63306e-05	0.00153836	2.04618
CLDN8	1.36819	2.36468	3.37731	0.000915631	0.015191	-1.03712
SLCO1C1	1.36603	-2.50475	6.16907	5.24127e-09	2.67573e-06	10.1659
DRAIC	1.36504	-0.826537	5.24634	4.77204e-07	6.90445e-05	6.03383
IGKV1OR22-5	1.36498	-4.28206	3.72622	0.000267702	0.00650138	0.254814
CLNK	1.36451	-1.00477	5.20552	5.76403e-07	7.80291e-05	5.85741
LINC01443	1.36441	-3.89005	3.05151	0.00265932	0.0320827	-1.76728
SSTR1	1.36392	-3.34166	3.80594	0.000199635	0.00528395	0.527887
RND1	1.36195	1.81218	4.67794	6.05668e-06	0.000422456	3.63688
PRND	1.35958	-0.511244	4.15738	5.19172e-05	0.00197933	1.71346
IGLV3-27	1.35948	-0.0998453	2.99472	0.00317604	0.0364786	-2.00858
IGHV4-59	1.35912	3.56407	2.92539	0.00393161	0.0424149	-2.44815
CCR4	1.35866	1.46333	4.74071	4.61932e-06	0.000347689	3.90173
IGLV1-44	1.35847	3.87533	3.1997	0.00165384	0.0229656	-1.69101
ATP2A3	1.35609	5.38782	5.89	2.14913e-08	7.65204e-06	8.83925
IGLV1-41	1.35541	-2.78076	2.93301	0.00384115	0.0417852	-2.0903
WNT9B	1.35475	-2.00706	5.62672	7.84703e-08	1.91253e-05	7.68232
DIO3	1.35444	-1.52031	3.16248	0.00186632	0.0250387	-1.48649
ABCB1	1.35384	1.19337	6.05466	9.39035e-09	3.88381e-06	9.73139
ANKRD55	1.35277	-2.58723	5.05667	1.1384e-06	0.000127707	5.21541
FCAMR	1.35166	-2.76593	3.2098	0.00160017	0.0224401	-1.32496
TRAV8-1	1.35118	-3.19719	4.66239	6.47457e-06	0.000442584	3.62576
TRBV29-1	1.35115	-1.55549	4.54541	1.06435e-05	0.000642784	3.17374
LY9	1.35113	1.28546	5.01396	1.38055e-06	0.00014569	5.03603
TMPRSS11E	1.35071	-2.2266	3.30297	0.0011761	0.018056	-1.06213
CCDC178	1.35034	-2.92727	4.67716	6.07695e-06	0.000422456	3.68403
DNMBP-AS1	1.35	-3.5451	4.86518	2.67982e-06	0.000232968	4.42915
SIGLEC17P	1.34849	-2.17976	5.49959	1.44739e-07	2.97277e-05	7.11473
VSX2	1.34809	-4.22312	3.85541	0.000166028	0.00457175	0.68505
PNMT	1.34617	-2.03655	3.62412	0.00038721	0.00835778	-0.0767526
LINC02716	1.3442	-3.53887	4.60189	8.38182e-06	0.000539626	3.39075
KRT222	1.34342	-4.71562	5.33708	3.12505e-07	5.1596e-05	6.42448
IGHV3-63	1.34236	-3.27544	4.55919	1.00426e-05	0.00061583	3.22656
KLRF1	1.3417	-1.7813	4.79244	3.68813e-06	0.000299631	4.14393
PTGDS	1.33954	-1.18219	4.33719	2.52228e-05	0.00116938	2.38287
BTNL9	1.3394	1.2731	5.07452	1.04993e-06	0.000120968	5.2927
SLC7A2	1.33869	2.99194	4.34029	2.49056e-05	0.00116149	2.25679
IGLV6-57	1.33853	3.25142	2.89524	0.00430887	0.0452387	-2.50405
RERGL	1.33753	-1.59374	3.18452	0.00173761	0.0238432	-1.42127
C16orf54	1.33749	1.71839	5.80631	3.2564e-08	1.06669e-05	8.5583
MS4A18	1.33629	-5.95462	5.23566	5.01429e-07	7.0555e-05	5.96373
LDHD	1.33507	0.911921	4.77558	3.96966e-06	0.000313787	4.05732
ADAM33	1.33504	0.48756	4.88438	2.4619e-06	0.000220098	4.50947
ATP13A5	1.33503	1.43496	3.27021	0.00131157	0.0195515	-1.30242
PKNOX2	1.33495	-0.887616	4.22864	3.91017e-05	0.0016091	1.97893
SIGLEC15	1.33436	-0.294084	4.20511	4.29543e-05	0.00171926	1.88241
LINC02266	1.33351	-4.9351	4.11647	6.09983e-05	0.00222606	1.56401
IGHV3-6	1.33295	-3.4413	4.03337	8.43272e-05	0.00280572	1.30185
CHRM3-AS2	1.33193	-1.65472	4.43167	1.71117e-05	0.000885785	2.74043
DNASE2B	1.33193	-3.19143	4.26181	3.42276e-05	0.0014752	2.11504
LINC01124	1.33192	-3.32189	3.80253	0.000202178	0.00533348	0.51665
NOSTRIN	1.33162	2.27446	7.54934	2.94938e-12	1.34184e-08	17.4274
ABTB3	1.33127	1.54232	5.41173	2.19841e-07	3.97531e-05	6.75738
CD40LG	1.33054	0.115364	4.5401	1.0884e-05	0.000651551	3.13735
EPB41L4A	1.32977	1.47848	6.22919	3.84834e-09	2.18957e-06	10.5782
MEOX2	1.32914	0.870199	4.46623	1.48259e-05	0.000811578	2.83374
NBPF13P	1.32864	-4.7351	3.56789	0.000472935	0.00965343	-0.283894
CYP4F22	1.32827	-1.12853	3.76212	0.000234705	0.00593957	0.355976
LINC01750	1.32763	-3.46419	4.41796	1.81097e-05	0.000924588	2.69147
IGLV4-3	1.32486	-3.96409	3.48986	0.000621847	0.0115842	-0.487735
GLB1L3	1.32358	-2.17627	3.99896	9.62979e-05	0.00308289	1.1759
HOTAIR	1.3221	1.70081	3.55949	0.000487186	0.00981225	-0.419782
PKHD1L1	1.32152	-0.542032	4.34792	2.41431e-05	0.00113498	2.41494
TRGV9	1.32132	-2.98812	4.89737	2.32424e-06	0.00021192	4.56011
EPB41L4A-DT	1.32093	-1.02248	7.03229	5.32039e-11	1.28146e-07	14.4939
DEFB132	1.31942	-5.53984	4.66697	6.34859e-06	0.00043689	3.6203
FAM221B	1.31923	-3.48635	4.76911	4.08301e-06	0.000317799	4.04509
LINC02884	1.31894	-1.4731	5.24387	4.82686e-07	6.91189e-05	6.01603
PADI1	1.31882	-4.10877	3.27836	0.00127655	0.0191674	-1.1309
VPREB3	1.31719	-0.344204	4.6019	8.38118e-06	0.000539626	3.38508
FAM3D	1.31707	-0.291976	2.90699	0.00415803	0.0440048	-2.23681
LRFN2	1.31626	-3.40397	3.2324	0.00148592	0.0213183	-1.25446
EGF	1.31572	1.24472	3.70164	0.000292777	0.00686045	0.0704081
GASK1B-AS1	1.31488	-0.349337	5.20797	5.69925e-07	7.77872e-05	5.87266
LRRN4CL	1.314	-0.593861	5.22801	5.19497e-07	7.25983e-05	5.95711
KRTAP5-AS1	1.31235	-0.285268	4.51819	1.19333e-05	0.000702261	3.05878
RIPOR2	1.31153	2.76882	5.33077	3.21887e-07	5.18897e-05	6.36795
IGHV3-19	1.31134	-3.65308	3.94724	0.000117374	0.00354079	1.00446
C12orf42	1.30874	-3.48197	4.68999	5.75089e-06	0.000405993	3.73325
NLRP4	1.30802	-5.22981	5.17138	6.74552e-07	8.6856e-05	5.71686
GCNT3	1.30533	-1.30444	3.4744	0.000656155	0.012021	-0.563356
CCDC69	1.3045	4.08841	7.26497	1.46506e-11	4.99903e-08	15.9181
SULT1C3	1.30327	-5.79071	3.48442	0.000633722	0.0117443	-0.656003
LIN7A	1.30227	0.951936	5.21211	5.59135e-07	7.68267e-05	5.88759
KLRB1	1.30205	0.511562	5.49002	1.51511e-07	3.05316e-05	7.11158
GSTM5	1.30143	-0.0496271	4.21632	4.10765e-05	0.00166526	1.91794
MAB21L3	1.30107	-3.46431	3.64003	0.000365742	0.00800837	-0.0125275
LINC00996	1.30092	-1.04508	4.74457	4.54269e-06	0.000343817	3.95336
CCDC177	1.30005	-3.51029	3.79768	0.000205837	0.00539233	0.500972
ART4	1.29988	-2.37911	4.07474	7.18129e-05	0.0024898	1.44247
CLDN5	1.29826	2.05242	5.49278	1.49527e-07	3.03095e-05	7.1129
COL14A1	1.29707	4.96886	4.78076	3.88109e-06	0.000309173	3.8864
LRRC70	1.29655	-2.75955	6.46716	1.1144e-09	9.50626e-07	11.5862
NCR3	1.29647	-1.02451	4.49282	1.32703e-05	0.000752586	2.96906
ALDH3B2	1.29567	4.43782	3.40224	0.000841104	0.0142969	-1.11912
TRBV5-6	1.29451	-2.7823	4.47129	1.45173e-05	0.000799078	2.89215
PDGFRL2P	1.291	-3.56016	4.617	7.85991e-06	0.000510844	3.44915
DIO3OS	1.28987	-1.27838	3.66611	0.000332978	0.00752851	0.0442588
ABCA6	1.28968	1.50061	6.31601	2.4559e-09	1.67599e-06	11.0038
OTOR	1.28906	-5.56428	4.58223	9.11053e-06	0.000577461	3.28287
TRBV2	1.28838	-2.24156	4.55642	1.01607e-05	0.00062003	3.21693
HSF5	1.28805	-3.41523	5.19025	6.18471e-07	8.14274e-05	5.7681
RALGPS2-AS1	1.28471	-3.1039	5.08784	9.88254e-07	0.000115905	5.34081
HOXA9	1.28426	0.237464	4.07295	7.23177e-05	0.00250306	1.39145
GPR15	1.28386	-1.80544	3.32843	0.00107997	0.017067	-0.995087
CLGN	1.28336	0.837063	3.46042	0.000688702	0.0124314	-0.687043
AVPR2	1.28306	-1.44629	5.70152	5.45149e-08	1.55012e-05	8.0317
LINC00525	1.28292	-3.67643	4.40173	1.9363e-05	0.000965587	2.63082
CXCL14	1.28229	4.87586	3.72955	0.000264465	0.0064512	-0.0848876
TRBV10-3	1.28211	-2.72692	4.15642	5.2114e-05	0.00198499	1.73401
PRRT1B	1.28121	-4.44178	4.01987	8.88437e-05	0.0028981	1.24533
TMEM210	1.28049	-4.47028	4.48986	1.34357e-05	0.000758812	2.96148
PPARGC1A	1.28016	1.13069	3.08838	0.00236664	0.0296886	-1.81391
RAB6C-AS1	1.27828	-3.03207	3.40167	0.000842749	0.0143044	-0.756058
ERVE-1	1.27778	-1.20341	4.09222	6.70777e-05	0.00236977	1.49194
IKZF3	1.27744	4.16912	5.38449	2.50033e-07	4.43197e-05	6.54845
SPX	1.27628	-0.653376	3.74286	0.000251892	0.00620522	0.280634
CT62	1.27623	-3.34683	3.73498	0.000259265	0.00634542	0.294402
FLT3	1.27582	0.268006	4.24574	3.65118e-05	0.00154125	2.01816
TKTL1	1.27526	-3.48081	4.21091	4.19722e-05	0.0016849	1.93099
SILC1	1.27422	-1.77428	3.03136	0.00283313	0.0336442	-1.84643
HECW2-AS1	1.27307	-1.23462	5.34035	3.07743e-07	5.10156e-05	6.43474
COX7B2	1.27235	-5.40032	2.91287	0.00408438	0.0435292	-2.26541
GCSAML	1.27198	-3.2639	4.32431	2.65807e-05	0.00121986	2.34388
GZMK	1.2718	0.264231	4.04359	8.10581e-05	0.00273169	1.28607
C1QTNF7	1.27176	-1.4135	4.56994	9.59685e-06	0.000597192	3.26803
GREM2	1.27123	-1.23732	3.72378	0.000270103	0.00654559	0.231766
PDZRN4	1.26983	-2.03042	4.10105	6.48008e-05	0.00231986	1.53274
CLEC10A	1.26947	1.50231	3.99129	9.91787e-05	0.0031456	1.05158
CR1	1.26845	0.882715	5.09734	9.46462e-07	0.00011236	5.39589
TRBV5-1	1.26642	-1.22077	4.19707	4.43538e-05	0.00175809	1.86855
SHISA2	1.26568	2.11452	3.76354	0.000233485	0.00592316	0.229701
LRRC37A11P	1.26539	-3.52054	4.69452	5.63968e-06	0.00039952	3.75097
IGHV3OR16-9	1.26423	-2.80883	3.24465	0.0014272	0.0206861	-1.22345
IGHV3-35	1.26309	-3.15355	4.0073	9.32574e-05	0.00300671	1.21087
CIBAR2	1.2625	-2.51549	3.88006	0.000151355	0.00429778	0.771695
CCL17	1.26122	-0.30515	4.55861	1.00674e-05	0.00061583	3.21568
CST2	1.26117	-2.34736	3.55066	0.000502602	0.00998523	-0.304856
TRIM63	1.26099	-3.8447	3.98372	0.000102099	0.0032084	1.12915
TRAT1	1.26047	0.123443	3.80619	0.000199447	0.00528239	0.468446
TRGV10	1.26042	-2.17178	4.40836	1.88414e-05	0.000947765	2.65455
TRBV4-1	1.25992	-2.63204	4.22902	3.90431e-05	0.0016091	1.99482
PLIN4	1.25769	2.85834	3.05177	0.00265718	0.0320663	-2.03904
IGLV2-34	1.25757	-3.53063	3.56547	0.000477004	0.00970263	-0.248692
TNNT3	1.25729	-1.47311	3.41788	0.000797289	0.0137675	-0.732965
IGLVI-70	1.25633	-4.11018	2.86423	0.00473122	0.0483466	-2.27232
FCMR	1.25602	3.10554	5.1992	5.93466e-07	7.89707e-05	5.77494
STAB2	1.25503	-1.78129	4.9387	1.93415e-06	0.000184176	4.73588
LINC02324	1.25386	-4.96559	5.45637	1.7787e-07	3.41928e-05	6.95295
HOXA13	1.25284	-2.59886	3.26837	0.00131959	0.019648	-1.15728
HPX	1.25164	0.347416	5.201	5.88553e-07	7.89707e-05	5.84357
RASGRP2	1.25137	2.08152	5.29721	3.76601e-07	5.86324e-05	6.23954
ARHGEF38-IT1	1.25126	-4.97622	4.35717	2.32476e-05	0.00110815	2.44928
MUC19	1.25117	-4.04592	3.41373	0.000808716	0.0138958	-0.723821
LINC00926	1.24977	0.621715	5.26699	4.33553e-07	6.50266e-05	6.12801
PPP1R15B-AS1	1.2494	-3.02776	5.14115	7.7488e-07	9.58557e-05	5.56366
ADGRD1	1.24822	0.739571	4.88687	2.43488e-06	0.000218159	4.51598
LETR1	1.24745	-1.03659	6.28687	2.85665e-09	1.85664e-06	10.7818
PLD4	1.2459	1.63761	4.70348	5.42623e-06	0.000388431	3.74557
COL4A6	1.24499	-0.00016976	3.70962	0.00028441	0.0067549	0.150319
CA4	1.24225	-3.87679	3.59476	0.000429954	0.00902815	-0.158336
ABCB5	1.24156	-3.42727	3.5603	0.000485792	0.00980346	-0.265094
LINC00940	1.24082	-3.88445	3.38524	0.000891277	0.0149078	-0.805399
ZNF556	1.24047	-1.74417	3.37239	0.00093102	0.0153654	-0.864576
SPTSSB	1.2404	1.15273	3.12198	0.00212616	0.0274524	-1.71941
TRBV12-3	1.24039	-3.51768	4.50446	1.26402e-05	0.000729643	3.01752
MEOX1	1.24031	1.34172	4.28452	3.12324e-05	0.0013697	2.12687
DNAH8	1.23947	-2.43709	4.82556	3.19029e-06	0.000264969	4.27365
C11orf21	1.23938	-0.196985	4.44715	1.60489e-05	0.000845516	2.78464
BMP3	1.23644	-3.51438	3.62109	0.00039142	0.00841535	-0.0726804
CD1E	1.23625	0.456525	3.50576	0.000588337	0.0111373	-0.526417
LINC01456	1.23533	-5.57666	3.22071	0.00154402	0.0218911	-1.42388
IGLV1-50	1.23416	-2.87759	3.99227	9.88033e-05	0.00314099	1.15781
NUGGC	1.23386	-0.185302	4.07922	7.05717e-05	0.00245926	1.42557
CCDC141	1.23385	-1.34127	5.24766	4.74294e-07	6.90445e-05	6.03378
B3GAT1-DT	1.23363	-3.50913	3.3199	0.00111132	0.017356	-0.997778
ACP3	1.2327	0.355082	4.93598	1.95775e-06	0.000185705	4.72414
MIR142HG	1.23269	-0.167341	4.4572	1.53932e-05	0.000832615	2.82255
SULT2B1	1.23249	0.803141	3.77613	0.000222899	0.00573652	0.340344
MFAP5	1.23242	4.39415	4.92119	2.09103e-06	0.000195925	4.51159
UTS2	1.23222	-2.61458	4.17553	4.83162e-05	0.00188774	1.80199
SEMA3G	1.23077	3.2312	6.70275	3.18695e-10	4.20944e-07	12.9597
TRBV11-2	1.22854	-2.7846	4.20062	4.373e-05	0.0017401	1.89278
SPINK5	1.22756	-0.798483	2.93194	0.00385367	0.0419054	-2.14828
ZNF99	1.22649	-3.22289	3.46828	0.000670215	0.0122088	-0.551533
COMP	1.22615	4.95716	3.44407	0.000728699	0.0129671	-1.03087
ACE2	1.22559	-1.59536	3.24738	0.00141439	0.0205597	-1.23914
LINC00939	1.22366	-4.14742	2.93887	0.00377286	0.0413204	-2.08228
MYOM2	1.22162	-0.148979	3.48999	0.000621577	0.0115842	-0.550887
NAPSB	1.22045	3.02346	4.8742	2.57522e-06	0.000226763	4.38932
LSAMP	1.22029	1.08096	3.73196	0.000262151	0.00640838	0.179356
SCAT8	1.21973	-4.12601	3.2336	0.00148008	0.0212643	-1.25867
P2RY8	1.21939	2.75429	5.94026	1.67159e-08	6.37981e-06	9.17955
SCML4	1.21937	0.474085	4.26228	3.41636e-05	0.00147404	2.0736
ZNF208	1.21892	-0.625752	3.65551	0.000345953	0.00770277	-0.00672544
IRAG2	1.21702	1.89379	5.07586	1.04357e-06	0.000120706	5.28395
IGHV3-60	1.21584	-4.22405	3.90901	0.000135699	0.00397449	0.869694
CD52	1.21418	3.73026	5.16119	7.06873e-07	9.0167e-05	5.57989
LINC01806	1.21418	-0.507314	3.31407	0.00113326	0.01761	-1.07601
XCL2	1.21373	-1.14001	4.37344	2.17497e-05	0.00105392	2.5179
IGLJ2	1.21289	-3.54179	3.57065	0.000468351	0.00958619	-0.232176
LINC02576	1.21289	-2.26348	4.08016	7.03135e-05	0.00245235	1.46079
CBLN1	1.21276	-2.68772	3.30358	0.00117373	0.0180335	-1.05254
IGKV2-26	1.21258	-4.24048	3.16999	0.00182149	0.0245662	-1.44294
RNASE7	1.21221	-2.76881	3.24471	0.00142693	0.0206861	-1.22369
TRBV20-1	1.21203	-0.422166	4.01972	8.88962e-05	0.0028981	1.22064
SHD	1.21091	-3.44129	4.11257	6.19384e-05	0.00224635	1.57996
RAI2	1.21072	2.32104	6.09091	7.81171e-09	3.52435e-06	9.90907
TEK	1.21001	2.75512	6.88908	1.16447e-10	1.98668e-07	13.9235
TMEM156	1.21	0.466861	4.8642	2.6915e-06	0.000233488	4.4268
PARP15	1.20968	1.17217	4.7817	3.86512e-06	0.000308953	4.07607
GGT1	1.20941	-2.21704	4.22494	3.96849e-05	0.00162494	1.97827
SERHL2	1.20924	1.51791	4.14004	5.55967e-05	0.00207517	1.58539
C4A	1.20917	2.87677	3.85811	0.000164357	0.004541	0.505581
PCAT18	1.20881	-4.69439	3.67317	0.000324595	0.00738381	0.0671405
TRAV9-2	1.20878	-2.28655	4.04954	7.92064e-05	0.00268872	1.35336
CCDC160	1.20855	-0.143499	3.51592	0.000567807	0.0108579	-0.469598
TRBV12-4	1.20829	-2.61322	4.03827	8.27434e-05	0.00277602	1.31619
PDK4	1.20791	3.87614	4.70981	5.27994e-06	0.00038537	3.66409
CD5	1.20678	2.90181	4.89691	2.32902e-06	0.00021192	4.48989
TRAV29DV5	1.2047	-2.42117	4.51424	1.21328e-05	0.00070869	3.05534
MAOA	1.20219	2.37453	4.14707	5.40765e-05	0.00203326	1.56802
RUNX1T1	1.20146	1.51006	5.53553	1.21845e-07	2.63528e-05	7.31375
TRAV26-1	1.20038	-2.56036	4.32006	2.70442e-05	0.0012345	2.3273
P2RY10	1.19884	2.04495	4.45141	1.57679e-05	0.00084077	2.73292
LINC00930	1.19834	-1.45533	3.33836	0.00104448	0.0166995	-0.973735
KCNA5	1.19677	-2.18761	4.23461	3.81774e-05	0.00158541	2.01323
DACH1	1.1959	0.566069	4.29182	3.03248e-05	0.0013378	2.1808
RAB44	1.19343	-3.4143	4.86035	2.73761e-06	0.000235492	4.4091
WNT7A	1.19335	-3.97866	3.52398	0.000552017	0.0106718	-0.381373
ITK	1.19312	2.42025	4.37718	2.14184e-05	0.00104197	2.42885
C1orf115	1.1929	4.72668	6.2886	2.83116e-09	1.85664e-06	10.8236
PAPPA2	1.191	-1.72622	4.6781	6.05256e-06	0.000422456	3.69034
IGHV3OR16-8	1.19081	-3.06773	3.21835	0.00155604	0.0220158	-1.29631
ABCC6P1	1.1891	-3.89515	3.51977	0.000560214	0.0107705	-0.393073
GCNT4	1.18787	0.305011	5.56039	1.0812e-07	2.4216e-05	7.42603
TRBV30	1.18753	-2.97918	3.83331	0.000180314	0.00487658	0.618067
GLYATL1	1.18737	0.149478	3.29823	0.00119485	0.0182282	-1.1503
SLC8A3	1.18474	-2.92279	4.83558	3.05301e-06	0.000256165	4.31131
TRAV12-1	1.18437	-2.48632	3.9172	0.00013156	0.00388661	0.897593
GAPT	1.18401	1.05594	5.02161	1.33377e-06	0.00014222	5.07253
HSD3BP1	1.18393	-5.94173	3.99534	9.76453e-05	0.00311143	1.02495
CCR6	1.18243	-4.33529	4.78644	3.78598e-06	0.000305159	4.11794
NALCN-AS1	1.18176	-3.82669	3.56922	0.000470728	0.00961839	-0.238135
ARB2BP	1.18158	-3.84066	4.44424	1.6244e-05	0.000851614	2.79004
LINC01857	1.17932	-1.20802	4.51607	1.20402e-05	0.000706299	3.05946
ADAMTS15	1.17728	2.08698	3.98081	0.000103246	0.00323946	0.983987
CLEC3B	1.17686	0.33277	5.56018	1.08229e-07	2.4216e-05	7.42531
MAGEC1	1.17626	-5.05104	3.01984	0.00293703	0.0345932	-1.92261
TRBV7-9	1.17499	-1.21146	3.82274	0.000187555	0.00501936	0.560355
IGKV2OR2-1	1.17443	-4.997	4.51613	1.20369e-05	0.000706299	3.05392
PGM5	1.17355	1.18003	4.467	1.47787e-05	0.000810079	2.82701
LINC02587	1.17215	-2.99836	3.38975	0.000877683	0.0147467	-0.791897
GRP	1.17182	-0.655761	2.88579	0.00443371	0.0462529	-2.27683
TSPEAR-AS1	1.17149	-3.23724	3.53181	0.00053706	0.0104966	-0.354713
LDLRAD1	1.17097	-4.45637	3.51919	0.000561343	0.0107745	-0.408998
CRHBP	1.17094	-2.25289	5.18614	6.30282e-07	8.27164e-05	5.76066
TP53AIP1	1.17081	-2.25445	3.95656	0.000113278	0.00345794	1.03028
ENAM	1.1702	-5.28033	5.55453	1.11211e-07	2.46143e-05	7.39887
ASPA	1.16954	-1.16315	4.44444	1.62306e-05	0.000851614	2.78579
TRAV13-2	1.16869	-2.75862	4.07404	7.20106e-05	0.00249454	1.4423
ABCB11	1.16839	-3.66236	4.00995	9.23102e-05	0.00298086	1.22078
ADGRV1	1.16802	1.1581	3.61028	0.000406833	0.00868065	-0.225534
CCR2	1.16796	2.1292	4.06681	7.40678e-05	0.002555	1.28929
LINC02701	1.1679	-1.3348	4.51163	1.22662e-05	0.000713425	3.04312
CCL22	1.16778	2.39469	4.65498	6.68347e-06	0.000454587	3.52058
GGT6	1.16766	3.5824	4.31476	2.76322e-05	0.0012502	2.12239
GIMAP5	1.16712	-0.92237	4.67929	6.02168e-06	0.000421477	3.69385
CASP10	1.16636	3.40293	6.6963	3.29904e-10	4.22133e-07	12.9252
BMP4	1.16551	1.36034	4.95665	1.7853e-06	0.000172408	4.79352
F13A1	1.16517	4.21517	4.02663	8.65558e-05	0.00286277	1.00847
ARRDC5	1.16494	-2.00726	5.23255	5.08688e-07	7.13313e-05	5.96065
ICAM3	1.16449	0.094769	4.45106	1.57904e-05	0.00084077	2.7943
ACSS3	1.1642	3.13723	4.44393	1.62644e-05	0.000851614	2.64725
SLIT3	1.16412	4.20611	5.35828	2.82892e-07	4.86645e-05	6.42812
GPC3	1.16389	2.54269	3.97542	0.0001054	0.00329445	0.938175
TRAV1-1	1.16311	-4.11915	4.34548	2.43841e-05	0.00114157	2.4216
LINC00426	1.16229	-0.0411331	4.73026	4.83332e-06	0.000357289	3.89005
DIO2	1.16219	3.86312	3.93649	0.000122274	0.0036598	0.711637
IGHV4OR15-8	1.16195	-5.08177	4.25954	3.45417e-05	0.00148254	2.08301
TRAV23DV6	1.16119	-3.10329	4.01971	8.88979e-05	0.0028981	1.25395
TTC39A-AS1	1.16076	-2.56017	3.91251	0.000133914	0.00393744	0.882258
TNXA	1.1601	-3.22131	3.46502	0.000677844	0.0122933	-0.56136
THEMIS	1.15983	0.447253	3.89512	0.00014301	0.00411504	0.760207
NRXN3	1.15975	-0.0930007	4.44722	1.60443e-05	0.000845516	2.78313
PGLYRP2	1.15943	-3.11207	3.24101	0.00144442	0.0208471	-1.23038
TRAV35	1.15889	-3.88286	4.57076	9.56348e-06	0.00059693	3.27095
PIP5K1B	1.15876	1.50708	3.92658	0.000126964	0.00378086	0.823561
MIR223HG	1.15842	-1.19524	5.17557	6.61703e-07	8.60129e-05	5.72796
MOV10L1	1.1583	-2.02865	4.24172	3.71054e-05	0.00155668	2.03817
LINC01962	1.15818	-3.73027	4.86277	2.70845e-06	0.000233967	4.41892
SCN3B	1.1573	-0.704115	4.56704	9.71522e-06	0.000602726	3.25273
ITM2A	1.1569	3.6281	4.70892	5.30032e-06	0.000386169	3.67492
SHISA6	1.15665	-0.971488	3.1175	0.00215684	0.0277118	-1.63091
CD36	1.15634	4.3722	4.18076	4.7325e-05	0.0018561	1.56283
IGKV1OR2-3	1.15621	-4.54158	3.70105	0.000293406	0.00686503	0.167051
NKAIN2	1.15544	-3.03075	3.37687	0.000916975	0.0152071	-0.83028
FGL1	1.15504	-3.70996	3.08916	0.00236082	0.029634	-1.65909
SLC1A7	1.15428	-1.49253	4.45111	1.57877e-05	0.00084077	2.8132
SLC38A4	1.15329	-1.77229	3.70318	0.000291145	0.00684342	0.174704
SLAMF6	1.15315	2.37139	4.1866	4.62401e-05	0.00182579	1.71362
KLHL33	1.15299	-2.94166	5.35652	2.85241e-07	4.86645e-05	6.4795
C1QTNF2	1.15283	0.19945	4.47097	1.45364e-05	0.000799078	2.86853
TESPA1	1.15241	1.35179	4.17451	4.8513e-05	0.00189002	1.71865
TRBV15	1.1524	-3.64804	3.90265	0.000139002	0.00403657	0.853247
MUC21	1.15211	-4.8	3.39739	0.000855137	0.0144509	-0.804522
IGHV3-38	1.15151	-3.6355	3.64379	0.000360841	0.00792009	8.9753e-05
TRBJ1-3	1.15092	-4.42929	4.64254	7.04858e-06	0.00047391	3.55064
GPR182	1.15089	-3.2696	4.65953	6.55437e-06	0.000447292	3.61429
FHL5	1.15078	-0.852246	4.74229	4.58766e-06	0.00034658	3.94385
IGHV3OR16-6	1.15075	-3.99575	3.51453	0.000570572	0.0108917	-0.409999
TRBV19	1.15068	-1.0609	3.955	0.000113953	0.00346393	1.0085
MAL	1.1491	0.283982	3.71834	0.000275509	0.00662246	0.168656
SMPD3	1.14889	1.33408	5.71601	5.07822e-08	1.48094e-05	8.13976
FYB2	1.14767	-2.08146	3.46407	0.000680064	0.0123212	-0.57834
HPSE2	1.14733	-1.3548	3.06151	0.00257685	0.031421	-1.7751
P2RY12	1.14642	-0.976566	4.05841	7.65258e-05	0.00262211	1.36859
LINC02965	1.14637	-2.36504	5.04042	1.22525e-06	0.000132722	5.14981
ESRRG	1.14596	1.59744	3.59617	0.000427803	0.00899536	-0.295392
IGLC5	1.14513	-5.35065	4.67206	6.21142e-06	0.000430343	3.65135
KL	1.14504	-0.361189	5.51206	1.36355e-07	2.83411e-05	7.20204
TTC36	1.14498	-2.81466	4.14148	5.52812e-05	0.00206528	1.68115
KCNA3	1.14432	-0.157508	3.78884	0.000212684	0.00553979	0.419408
S1PR1	1.1443	3.91759	7.1652	2.55324e-11	8.04193e-08	15.3832
LINC01638	1.14428	-2.88048	4.99213	1.52293e-06	0.00015397	4.94659
LY86-AS1	1.14261	-2.80628	4.41075	1.86563e-05	0.000940764	2.66444
PSMA8	1.14234	-4.11832	3.12111	0.00213208	0.0274961	-1.57544
DEGS2	1.14213	2.03265	3.69826	0.000296393	0.00691911	0.0150594
CES3	1.14193	0.961546	3.27036	0.00131089	0.0195515	-1.27453
LINC01934	1.14144	-1.54459	4.24831	3.61366e-05	0.00153332	2.05861
OMD	1.14056	1.14221	3.96393	0.000110135	0.00339066	0.971525
TRAV27	1.14052	-3.56628	4.14259	5.50397e-05	0.00205962	1.68661
CD69	1.14031	2.13957	4.84599	2.91634e-06	0.000246211	4.30969
PRKCB	1.14018	2.94688	4.29236	3.02584e-05	0.0013378	2.07655
PRDM16	1.13994	-0.647624	4.45542	1.55075e-05	0.000835487	2.82258
TRBV28	1.13941	-1.92143	3.76294	0.000233993	0.00592889	0.373376
SAMD11	1.13812	0.0477625	3.3011	0.00118349	0.0181162	-1.1372
JAKMIP1-DT	1.13808	-3.06389	3.5682	0.00047242	0.00964773	-0.241628
XXYLT1-AS2	1.13784	-3.45234	4.39646	1.97871e-05	0.00097969	2.6112
CHRNA2	1.13757	-5.04839	3.69157	0.000303683	0.00704511	0.102392
TFPI2	1.13697	1.0578	3.45419	0.000703699	0.0125989	-0.718162
RAB37	1.13659	1.04176	5.42051	2.10885e-07	3.92496e-05	6.80115
LINC01226	1.13653	-2.25656	4.58399	9.04307e-06	0.000574965	3.32314
LINC01480	1.13647	-0.60826	5.07037	1.06985e-06	0.000122363	5.28782
DPEP1	1.1359	-0.461497	3.77874	0.000220763	0.00570306	0.394799
PHYHIP	1.13566	-0.488452	4.59974	8.45869e-06	0.000542868	3.37816
DYNLT4	1.13565	-2.59907	4.43361	1.6975e-05	0.000880597	2.75005
IGHV7-56	1.13481	-4.71531	3.77163	0.000226629	0.0057961	0.391985
PLAC8	1.1346	1.36442	4.51543	1.20725e-05	0.00070718	3.00882
SLC14A1	1.134	-0.0965227	4.23093	3.87452e-05	0.00160087	1.97266
PLA1A	1.133	1.06267	5.01893	1.34998e-06	0.000143202	5.06109
LINC02362	1.13247	-0.0630821	4.13759	5.61367e-05	0.00208893	1.63191
TRGC2	1.13099	-0.068963	4.00423	9.43656e-05	0.00303527	1.15695
MIR145	1.13071	-4.17438	4.01645	9.00237e-05	0.00292316	1.24044
HSPB8	1.12987	3.06425	4.27922	3.19077e-05	0.00138989	2.01981
RRN3P4	1.1297	-4.73343	4.44954	1.58907e-05	0.000843068	2.80671
DNALI1	1.1297	1.07981	3.77204	0.000226285	0.00579093	0.313853
MEG3	1.12948	2.59967	3.90434	0.00013812	0.00403093	0.684047
GPR18	1.12929	-0.0262256	4.50396	1.26665e-05	0.000729643	2.99984
EMCN	1.12899	3.16004	6.77478	2.16307e-10	3.0541e-07	13.3316
GIMAP7	1.12859	3.22697	5.33412	3.16873e-07	5.16296e-05	6.36533
STMND1	1.12763	-1.51216	2.93865	0.00377543	0.0413228	-2.10499
CHST1	1.12669	2.71901	4.12259	5.95504e-05	0.00218587	1.45801
CBFA2T3	1.12641	1.80446	4.99365	1.51258e-06	0.000153606	4.93745
RPL21P7	1.12571	-4.3706	5.4112	2.20387e-07	3.97531e-05	6.72594
CD27	1.12561	1.35557	4.45257	1.56923e-05	0.00084077	2.76518
KANK3	1.12514	0.732988	6.08749	7.94861e-09	3.52435e-06	9.88127
PVALB	1.12467	-3.18602	3.44457	0.000727434	0.0129558	-0.623998
S1PR4	1.12441	1.09132	4.53458	1.11397e-05	0.000663938	3.09245
SVEP1	1.1234	3.08636	4.21449	4.1378e-05	0.00167087	1.77534
SLCO1B1	1.12309	-5.3993	3.56242	0.000482184	0.00975469	-0.348573
TRBC2	1.12299	3.81697	4.07641	7.13485e-05	0.00248	1.21758
PDE2A	1.12218	1.99541	6.93796	8.92077e-11	1.73938e-07	14.1642
RUNDC3B	1.12196	-0.219722	5.298	3.75228e-07	5.86324e-05	6.26171
GDF15	1.12165	1.02067	3.38544	0.000890653	0.0149034	-0.92935
GP5	1.12157	-3.41002	5.06228	1.10985e-06	0.000125535	5.23281
CCNO	1.12107	0.533918	3.15996	0.00188161	0.0252186	-1.57533
DTNB-AS1	1.11884	-3.22424	4.1054	6.37049e-05	0.00229184	1.55444
HRC	1.11873	-1.37743	5.69477	5.63426e-08	1.56939e-05	8.00255
ABLIM3	1.11848	2.67629	4.90681	2.22894e-06	0.000205555	4.54112
SLC25A47P1	1.11816	-5.95504	5.40644	2.25405e-07	4.048e-05	6.7208
HCAR1	1.11807	2.30451	3.70475	0.000289488	0.00681228	0.0197969
POU2AF2	1.11768	-3.18166	2.97861	0.00333861	0.0377631	-1.9624
LINC00989	1.11745	-2.6452	4.84679	2.90607e-06	0.000245902	4.3577
TRBV23-1	1.11642	-4.38102	4.02334	8.76623e-05	0.00288672	1.26114
TRBV6-2	1.11629	-2.72436	3.63713	0.000369568	0.00806627	-0.0257904
UNC5A	1.11613	-0.150451	3.17667	0.00178249	0.0241896	-1.49411
LINC00649	1.1159	1.43212	4.42352	1.76982e-05	0.000909248	2.65052
MAMDC2	1.11467	0.920761	3.71259	0.000281342	0.00671318	0.122343
TMEM178A	1.11454	-0.734386	4.7927	3.68388e-06	0.000299631	4.14562
CYP21A2	1.11422	-2.22756	3.22155	0.0015398	0.0218488	-1.29958
PREX2	1.11331	1.91655	5.15585	7.24413e-07	9.16792e-05	5.6268
FZD10-AS1	1.11305	0.388908	3.86301	0.000161366	0.00448256	0.652025
PADI4	1.11287	-3.70058	3.84439	0.000173013	0.00470397	0.656948
NBEAP1	1.11275	-4.04587	3.94434	0.000118675	0.00357299	0.993285
KCNE4	1.11214	2.73703	5.65938	6.69551e-08	1.74621e-05	7.85919
EDNRB	1.11209	2.5754	4.93581	1.95928e-06	0.000185705	4.66691
VIP	1.11162	-4.60291	4.99627	1.4949e-06	0.000153025	4.97425
ALDH1A2	1.11084	0.240245	4.54677	1.05828e-05	0.000640065	3.16096
FOS	1.11054	6.44852	4.70436	5.40554e-06	0.000388151	3.45975
FAM124B	1.10969	0.39596	6.48843	9.96307e-10	9.00817e-07	11.8256
HMGB3P10	1.10948	-3.93923	5.27893	4.10119e-07	6.28942e-05	6.1451
RASL11A	1.1081	1.77455	5.47499	1.62783e-07	3.2356e-05	7.03727
LINC00582	1.10786	-3.03038	3.54093	0.000520118	0.0102487	-0.327338
PODN	1.10641	3.90681	4.7337	4.76181e-06	0.00035515	3.75981
LUZP2	1.10552	-2.61646	2.87381	0.00459682	0.047411	-2.24822
WLS	1.10527	4.61347	4.24625	3.64361e-05	0.00154096	1.79095
SIRPG-AS1	1.10423	-4.33824	3.94982	0.000116223	0.00351728	1.00793
GP1BA	1.10422	-0.223483	4.98194	1.59418e-06	0.00015767	4.91856
RTP5	1.1034	-4.19331	3.92009	0.000130128	0.00385265	0.908672
IQGAP2	1.10331	4.2816	5.1821	6.42095e-07	8.39976e-05	5.64181
THBS4	1.10325	2.49556	3.21484	0.00157401	0.022201	-1.53941
SEMA3D	1.10215	1.11427	3.34718	0.00101392	0.0163578	-1.05161
LCN10	1.10212	-5.38792	4.44929	1.59071e-05	0.000843068	2.77929
STEAP1B-AS1	1.10161	-2.97777	4.72073	5.03667e-06	0.00036959	3.85466
TRGV8	1.10114	-3.76638	4.29159	3.03525e-05	0.0013378	2.22401
IL20RA	1.10097	1.93935	3.69174	0.000303492	0.00704498	-0.00113054
LGALS9C	1.10094	-3.46593	4.01144	9.17797e-05	0.00296607	1.22618
ADAM2	1.09993	-5.83502	3.55888	0.000488239	0.00982227	-0.435287
TRAV14DV4	1.09978	-2.96868	3.67898	0.000317847	0.00727884	0.110996
TAF5LP1	1.09931	-0.234725	4.38441	2.07926e-05	0.00102083	2.54711
TIMD4	1.09838	-1.10901	3.6942	0.000300793	0.00700775	0.132154
HID1	1.09836	5.29626	5.32627	3.28747e-07	5.25816e-05	6.22177
INPP5J	1.09772	2.00883	5.0494	1.17647e-06	0.000130356	5.16767
FOSB	1.09718	3.82594	3.63302	0.000375057	0.00815565	-0.326713
GYPE	1.09546	-2.47504	5.13758	7.8766e-07	9.68515e-05	5.55359
OR7E47P	1.09458	-5.59764	4.49647	1.30697e-05	0.000747416	2.94388
GLI1	1.09417	-0.393556	4.58046	9.17931e-06	0.000580921	3.30186
UGT2B10	1.09416	-6.02993	4.22121	4.02818e-05	0.00164117	1.82561
TRBV5-5	1.09373	-4.18367	3.88236	0.000150052	0.00426669	0.781201
ZBTB7C	1.09304	3.15863	3.84826	0.000170528	0.00465186	0.451707
ADGRG5	1.09255	1.11156	3.91968	0.00013033	0.00385585	0.81811
CCDC60	1.0922	-5.45982	3.24491	0.00142597	0.0206829	-1.33399
TRAV25	1.09136	-3.55799	3.72851	0.000265472	0.00646639	0.274315
CAMK2N1	1.09121	4.40986	4.45285	1.56735e-05	0.00084077	2.6006
LINC01269	1.09112	-3.51175	3.38991	0.000877231	0.0147451	-0.788052
TRBV9	1.0911	-2.19749	3.71985	0.000273999	0.00660625	0.235655
GDF6	1.09058	-1.51519	3.71529	0.000278593	0.00667358	0.209752
GDF10	1.09057	-1.53816	3.32766	0.00108278	0.017085	-1.00342
HOXC11	1.09016	2.13906	3.05463	0.00263335	0.0318772	-1.97725
TRBV3-1	1.09015	-2.16177	3.98249	0.000102583	0.00322113	1.11892
SRL	1.08838	-1.2644	4.43493	1.68827e-05	0.000877259	2.75054
ARL14	1.08826	-3.90576	3.20131	0.00164516	0.0228928	-1.34382
SLAMF1	1.08823	1.71889	4.09762	6.56757e-05	0.0023384	1.42162
AADAC	1.08812	-3.61551	2.89866	0.00426446	0.0448612	-2.1731
LINC01843	1.08802	-4.70883	3.56328	0.000480709	0.00975378	-0.281789
UGT2B25P	1.08792	-6.21182	4.23145	3.86645e-05	0.00159915	1.82012
PLIN5	1.08669	-0.445018	3.40954	0.000820385	0.014014	-0.789185
FGF16	1.08667	-3.87426	3.78317	0.000217189	0.00562493	0.452875
TRAV21	1.08658	-2.23548	3.69221	0.000302977	0.0070445	0.146096
RGL3	1.08645	1.2204	3.48754	0.000626883	0.0116515	-0.622215
TDH-AS1	1.08608	-4.84908	3.03866	0.00276903	0.0330555	-1.85126
REG4	1.08493	-4.60958	3.77527	0.000223608	0.00574035	0.408356
RAB6C	1.08493	-3.27829	4.05068	7.88586e-05	0.00267962	1.36236
RGL4	1.08445	-1.08515	4.77569	3.96767e-06	0.000313787	4.07788
ITGB6	1.08434	4.94333	3.13281	0.00205355	0.0268985	-1.98094
CYSLTR1	1.08397	1.44864	5.26859	4.30332e-07	6.47808e-05	6.12668
TRAV3	1.08393	-2.4492	3.58985	0.000437518	0.00914542	-0.179535
BATF	1.08361	2.63638	4.70499	5.39084e-06	0.000388151	3.71114
F10	1.08345	-0.2248	5.2447	4.80837e-07	6.91189e-05	6.03113
RORC	1.08116	3.30963	3.40128	0.000843862	0.0143135	-1.03326
CBLN4	1.08042	-2.67519	3.08711	0.00237623	0.0297519	-1.67248
HABP2	1.08035	-3.66004	2.95963	0.00353992	0.0393874	-2.01098
CDC42EP3-AS1	1.0802	-2.5925	4.2326	3.84868e-05	0.00159341	2.00776
LRFN5-DT	1.07995	-3.38207	4.00266	9.49346e-05	0.00304753	1.19565
GLDN	1.07968	-0.167331	4.20986	4.21496e-05	0.00169036	1.89704
ATP6V0A4	1.0796	1.67963	2.88516	0.00444214	0.0463173	-2.41092
LINC01889	1.07955	-6.10347	5.07414	1.05174e-06	0.000120968	5.24011
TRAV8-2	1.07886	-2.19277	3.48581	0.00063068	0.0117062	-0.509214
SLC22A11	1.07872	-4.36663	4.23799	3.76648e-05	0.0015689	2.02571
S1PR1-DT	1.07823	-3.12453	5.27213	4.23306e-07	6.41952e-05	6.11581
LMOD1	1.07799	2.99505	4.88078	2.50134e-06	0.000221696	4.41771
HCG22	1.07702	-4.13229	4.22445	3.97626e-05	0.00162649	1.97891
LINC00578	1.07618	-0.312068	3.92382	0.000128298	0.00381501	0.88362
TRBV27	1.07524	-1.85642	3.60578	0.000413418	0.00877999	-0.138034
PYHIN1	1.07482	0.965423	4.11022	6.25121e-05	0.00226115	1.50015
PPP1R16B	1.07381	3.26457	4.56412	9.83563e-06	0.000608353	3.1125
ANGPTL1	1.0731	0.0905487	4.29229	3.0267e-05	0.0013378	2.19515
LINC02397	1.07233	-2.426	3.32916	0.00107734	0.0170451	-0.980509
SOWAHA	1.07184	-1.19713	3.3071	0.00115998	0.0179096	-1.07386
HSD17B2-AS1	1.07166	-3.28194	2.89728	0.00428236	0.044995	-2.17727
XKR4	1.07053	-3.3544	3.0634	0.00256154	0.0312809	-1.73016
TCERG1L	1.06855	-5.06571	3.54416	0.000514244	0.010177	-0.374467
SYNPO2	1.06848	4.03831	4.60742	8.18683e-06	0.00052957	3.23882
PPIAP77	1.06807	-3.55636	4.02211	8.80808e-05	0.0028891	1.2633
FREM1	1.06744	0.644821	3.99274	9.86273e-05	0.00313783	1.09306
TPSG1	1.06742	-4.57675	3.89947	0.000140682	0.00405843	0.827098
TTC24	1.06665	-2.17986	3.30484	0.00116878	0.0179944	-1.05694
IGKV2-18	1.06637	-5.0118	4.09514	6.63157e-05	0.00235504	1.49167
SULT1B1	1.06617	-0.905288	3.03705	0.00278305	0.0331939	-1.85801
DNAH9	1.06615	-2.85326	3.54034	0.000521202	0.0102552	-0.330723
FAM47E	1.06561	-0.623472	5.33392	3.17169e-07	5.16296e-05	6.41438
KERA	1.06521	-2.76189	3.00844	0.00304339	0.035412	-1.88716
TRAV12-2	1.06509	-1.88623	3.46685	0.000673562	0.0122305	-0.573325
KCNMA1-AS3	1.06484	-5.34265	2.91889	0.00401027	0.0430735	-2.24042
LRRK2-DT	1.06453	-2.31946	5.09411	9.60492e-07	0.000113666	5.37331
SOCS2-AS1	1.06377	-0.347127	4.44266	1.63505e-05	0.00085503	2.76992
FAM177B	1.06371	-1.71576	4.61872	7.80268e-06	0.00050874	3.45798
L1TD1	1.06271	-1.67042	3.47754	0.000649046	0.0119281	-0.544686
TRGV2	1.06266	-3.69371	3.98824	0.000100346	0.00317526	1.14609
LINC03034	1.06237	-0.615966	3.55546	0.000494175	0.00985913	-0.328189
PTPRB	1.06211	3.48047	6.22629	3.90624e-09	2.18957e-06	10.5534
MDS2	1.06201	-3.27795	4.7418	4.59741e-06	0.000346677	3.93683
VWA2	1.06005	2.65169	3.10592	0.0022381	0.0284512	-1.86908
LINC01213	1.05996	-2.3694	3.12397	0.0021126	0.0273483	-1.57491
PLA2G5	1.05963	-0.518293	4.65045	6.81429e-06	0.000460425	3.57757
LINC01055	1.05953	-3.40469	4.12107	5.99064e-05	0.002196	1.61024
RAMP3	1.05813	3.34119	5.88637	2.18834e-08	7.65843e-06	8.90834
TMEM150C	1.05792	3.37787	5.68319	5.96219e-08	1.61674e-05	7.95023
SEPTIN9-DT	1.05785	-4.60971	3.75283	0.000242852	0.00606662	0.336159
TRBV6-1	1.05776	-2.31171	3.65985	0.000340587	0.00764146	0.0424196
HOXA6	1.0574	-2.56663	2.96288	0.00350471	0.0390912	-2.0135
HPR	1.05688	-5.40958	3.49267	0.000615793	0.0115042	-0.571516
CCM2L	1.05655	0.373584	6.98128	7.03901e-11	1.4411e-07	14.3189
CD3E	1.05638	3.9812	3.84843	0.000170421	0.00465186	0.393086
SELE	1.05592	2.71148	3.36438	0.000956647	0.0156781	-1.10271
PTCRA	1.05592	-2.64329	3.77728	0.000221956	0.00571944	0.429484
GVINP1	1.05573	2.12652	4.17564	4.8295e-05	0.00188774	1.68605
FGF18	1.05513	-0.843412	4.97517	1.64332e-06	0.000162138	4.89036
HID1-AS1	1.05497	-3.63752	5.42114	2.1026e-07	3.92496e-05	6.75428
IGHV1OR16-1	1.05491	-4.65401	3.49251	0.000616135	0.0115042	-0.499269
CATSPERB	1.05489	0.749494	4.1758	4.82648e-05	0.00188774	1.7464
ACOX2	1.05436	1.08209	4.09559	6.62005e-05	0.00235299	1.44264
CYTL1	1.05302	-0.730406	4.18436	4.66533e-05	0.00183856	1.81536
VEGFD	1.05294	-1.38426	3.90338	0.000138618	0.00403402	0.836904
FGF7	1.05263	2.70874	4.48485	1.37194e-05	0.000773768	2.83028
TRBJ2-1	1.0526	-4.75728	4.27926	3.19028e-05	0.00138989	2.16994
TRAV17	1.05218	-2.21432	3.69434	0.000300643	0.00700775	0.152778
GPR174	1.0517	1.5471	3.54189	0.000518372	0.010229	-0.467776
C4orf50	1.05094	-2.42131	4.12951	5.79496e-05	0.00213382	1.63675
ZNF737	1.05074	3.21896	4.77065	4.05582e-06	0.000316927	3.95004
SH2D1A	1.05039	1.43961	3.49353	0.000613969	0.0114898	-0.615613
NPFFR2	1.04963	-4.2207	3.36281	0.000961741	0.0157174	-0.878072
NBEA	1.04941	2.29035	3.79268	0.000209688	0.00546524	0.317512
GTSCR1	1.04934	-5.39399	4.39582	1.98393e-05	0.000981088	2.57523
TRAV4	1.04933	-2.27646	3.68496	0.000311039	0.00716702	0.123169
SCN4A	1.04899	-0.463464	4.07021	7.30916e-05	0.00252771	1.40023
HSH2D	1.04897	2.63791	3.88651	0.000147728	0.00422407	0.61927
IGLV2-33	1.04868	-4.67533	3.53228	0.000536173	0.0104893	-0.376356
MYCT1	1.04864	2.39362	6.65595	4.09438e-10	4.78995e-07	12.7185
TRBJ1-6	1.04798	-3.61325	3.64855	0.000354718	0.00782136	0.0159348
LINC00628	1.04766	-4.70978	4.18268	4.69656e-05	0.00184731	1.81944
XPNPEP2	1.04675	-0.566111	3.94197	0.00011975	0.00359833	0.952911
IGHV1OR16-3	1.04512	-5.22552	3.64859	0.000354671	0.00782136	-0.0509977
IGKV7-3	1.04468	-4.35556	3.15544	0.00190926	0.0254564	-1.48627
TRAV8-6	1.04467	-1.84031	3.60112	0.000420338	0.00889465	-0.153126
EFCC1	1.04415	-0.101622	4.72239	5.00061e-06	0.000367603	3.85925
GAS2L2	1.04392	-3.27781	3.02149	0.00292197	0.0344396	-1.84528
GZMM	1.04369	0.220065	3.67609	0.000321187	0.0073369	0.0317862
PDE1A	1.04323	1.12827	6.26632	3.17707e-09	2.03263e-06	10.7538
LINC01754	1.04284	-4.95855	3.95824	0.000112554	0.00344701	1.01229
CYP21A1P	1.04284	-1.51114	3.20952	0.00160165	0.0224401	-1.35104
CDO1	1.04239	0.74803	3.32529	0.00109142	0.017175	-1.09826
KLRK1-AS1	1.04193	0.297808	3.65662	0.000344568	0.00768492	-0.035061
NPTX1	1.0412	-1.07107	3.39141	0.000872744	0.0146817	-0.824016
SNCG	1.04091	2.33693	3.21526	0.00157182	0.0221919	-1.52665
IGHV3OR16-10	1.04059	-4.52847	3.42541	0.000776976	0.0135264	-0.698604
IL6-AS1	1.04052	-4.00855	4.50908	1.23978e-05	0.000719035	3.03527
APLNR	1.0404	4.67541	5.28569	3.97397e-07	6.11722e-05	6.07749
LINC02635	1.04013	-0.734267	2.97545	0.00337146	0.0380611	-2.03325
CYP19A1	1.04011	-1.81857	3.48016	0.000643175	0.0118575	-0.533464
LINC02202	1.03957	-1.99414	4.89016	2.39969e-06	0.000216193	4.53665
KLRC1	1.03953	-1.50095	3.28297	0.00125717	0.0189389	-1.13685
TUBAP9	1.0395	-5.62367	3.52724	0.00054574	0.0105838	-0.493451
CLDN11	1.03925	1.65225	3.84637	0.000171738	0.00467864	0.537948
TRBV4-2	1.03915	-2.39014	3.2473	0.00141479	0.0205597	-1.22173
STMN2	1.03908	-0.803081	2.9593	0.00354356	0.0394065	-2.07422
SIDT1-AS1	1.03831	-5.67628	4.16754	4.98708e-05	0.00193006	1.69349
TRAV8-3	1.03811	-2.25578	3.54543	0.000511948	0.0101414	-0.322331
LINC03049	1.03806	-1.39086	5.00825	1.41653e-06	0.000147962	5.02464
TXK	1.03771	-0.527465	4.57204	9.51194e-06	0.000596441	3.27053
MS4A4E	1.03768	-1.74221	4.42108	1.78779e-05	0.000915609	2.70097
AOC3	1.03546	3.92673	5.42658	2.04902e-07	3.88422e-05	6.74952
COPG2IT1	1.03518	-0.595521	2.93009	0.00387558	0.0420592	-2.16131
CXCL12	1.03424	6.04144	5.92128	1.83823e-08	6.78091e-06	8.95067
CHRDL1	1.03414	2.98633	3.32209	0.00110318	0.017298	-1.25353
TRBC1	1.03388	3.16332	3.71618	0.000277692	0.00666494	-9.34003e-05
HBB	1.03382	1.2195	3.32256	0.00110146	0.01728	-1.13246
TSPAN7	1.03381	2.05699	4.45177	1.5744e-05	0.00084077	2.73351
ARHGEF15	1.03324	3.01966	6.80883	1.79968e-10	2.63178e-07	13.508
MIR29B2CHG	1.03317	0.377464	4.67103	6.23899e-06	0.000430795	3.64759
TRBJ1-5	1.0331	-3.93462	3.71518	0.000278704	0.00667358	0.229935
LINC01727	1.03303	-4.20237	4.07574	7.15336e-05	0.00248221	1.44798
CACNB4	1.03273	0.361992	3.54056	0.000520794	0.0102552	-0.412028
TSPEAR-AS2	1.0324	-2.72346	3.15605	0.00190549	0.0254144	-1.47816
CCND2-AS1	1.03188	-3.05742	4.3298	2.59931e-05	0.0011999	2.36406
LINC01891	1.03176	-5.13732	4.69506	5.62663e-06	0.00039952	3.75241
TRBV6-5	1.03168	-1.92763	3.4364	0.000748187	0.0131878	-0.66601
FSIP1	1.03137	-1.29814	4.55043	1.04208e-05	0.000632451	3.19223
LGSN	1.03112	-4.49642	2.872	0.00462196	0.0475265	-2.26417
TRAV19	1.03076	-1.75509	3.67906	0.000317754	0.00727884	0.0960691
MYMX	1.0299	-2.95677	4.15863	5.16606e-05	0.00197262	1.74287
TRBJ2-3	1.02985	-4.72772	3.82912	0.000183152	0.00492314	0.585131
TESC	1.02931	0.34563	4.34601	2.43314e-05	0.00114121	2.38989
CD3G	1.02876	1.87238	3.63476	0.00037272	0.00810914	-0.185606
LYVE1	1.02852	1.05486	4.59355	8.68355e-06	0.000556427	3.32503
BAIAP3	1.02818	1.02019	4.41442	1.83758e-05	0.000932363	2.62998
ELL2P1	1.02811	-3.80852	4.70758	5.33107e-06	0.000387417	3.80186
IGHV3-75	1.02726	-4.90421	3.49354	0.000613931	0.0114898	-0.513135
LINCADL	1.02725	-4.65096	2.90434	0.00419161	0.0442458	-2.19653
STX19	1.02705	0.00131807	2.89615	0.00429701	0.0451258	-2.27976
GPC1-AS1	1.02694	-1.69121	3.13428	0.00204387	0.0267888	-1.56131
TM7SF2	1.02662	3.44708	4.99784	1.48441e-06	0.000152715	4.88906
SH3RF2	1.02605	1.77993	3.72317	0.000270702	0.00655178	0.112877
LINC01485	1.02571	-2.46964	3.70871	0.000285349	0.00677328	0.202726
PAFAH1B2P2	1.02569	-5.70789	3.99085	9.93451e-05	0.00314844	1.05213
SHE	1.02558	2.18452	5.49892	1.45204e-07	2.97277e-05	7.13774
LINC02185	1.0248	-1.73264	5.22425	5.28612e-07	7.3621e-05	5.92873
GCLC-AS1	1.02449	-2.94374	3.71283	0.000281098	0.00671127	0.22066
KLF2	1.0243	3.91121	6.57258	6.3833e-10	6.37489e-07	12.2829
TRBV6-6	1.02364	-2.74529	3.57225	0.0004657	0.00956297	-0.231544
BTG1P1	1.02352	-4.17102	4.40579	1.90417e-05	0.000954322	2.64584
IGHV3OR16-11	1.02312	-4.78395	3.59236	0.000433636	0.00908507	-0.192654
TRAV16	1.02304	-2.99471	3.69035	0.000305032	0.00706838	0.148079
C4BPB	1.02178	-1.95781	2.94974	0.00364922	0.0402534	-2.06236
FBP1	1.02176	2.61541	3.91141	0.000134476	0.0039473	0.707708
MAG	1.02166	-4.49866	3.45974	0.000690317	0.0124464	-0.593993
HAO2	1.02163	-4.2139	3.22426	0.00152614	0.0217144	-1.28524
PHGR1	1.02162	-5.47285	3.74056	0.000254025	0.00623953	0.225725
XBP1	1.02128	8.21264	5.91621	1.88547e-08	6.83209e-06	8.7691
OR52N4	1.02121	-3.9341	3.61551	0.000399309	0.00856025	-0.0908233
MIR3667HG	1.0212	-0.0650583	5.52863	1.25948e-07	2.68597e-05	7.27976
TRAV2	1.02069	-2.55442	3.60898	0.000408719	0.00871182	-0.117364
BDKRB1	1.02019	-2.0882	4.48987	1.3435e-05	0.000758812	2.96232
CROCC2	1.01928	-4.00544	3.07325	0.00248298	0.0306229	-1.70474
KLHL4	1.0192	-1.49742	3.95318	0.000114744	0.00348024	1.00969
PEAR1	1.01906	2.04874	5.93394	1.72537e-08	6.43554e-06	9.15808
TNN	1.01904	1.1062	3.13868	0.00201517	0.0265486	-1.66891
NFIA	1.01859	5.34888	4.46483	1.49125e-05	0.000814144	2.57978
RXRG	1.01784	-3.31173	3.34976	0.00100514	0.0162545	-0.908847
TRAV6	1.01739	-3.53911	3.72787	0.000266098	0.00647717	0.272427
CNN1	1.01739	3.14955	3.59668	0.000427033	0.00898604	-0.396122
CST4	1.01652	-4.26973	3.10224	0.00226452	0.0287246	-1.63159
PTN	1.01645	3.2138	2.91594	0.00404641	0.043237	-2.44674
TRAV12-3	1.01593	-2.2306	3.4258	0.000775921	0.0135168	-0.692786
ERG	1.01591	3.27457	6.43463	1.32212e-09	1.06148e-06	11.5952
CYP4A11	1.01589	-5.19982	4.00057	9.57011e-05	0.00306618	1.14478
POTEKP	1.01551	-3.06492	3.45495	0.000701839	0.0125916	-0.592881
ZAP70	1.01542	2.43967	3.82187	0.000188161	0.00502574	0.408007
IL12B	1.01507	-2.02409	3.46573	0.000676178	0.0122725	-0.574078
CYP2A6	1.01503	-3.25829	2.97993	0.00332504	0.0376617	-1.95785
INHBB	1.01463	4.18648	3.88714	0.000147376	0.00421695	0.512818
CFI	1.0137	0.965483	4.37093	2.19743e-05	0.00106106	2.46604
IL13RA2	1.0136	-1.95327	3.54348	0.000515478	0.0101916	-0.33345
ANKS4B	1.01344	-4.81678	3.15821	0.00189224	0.0253036	-1.50917
TIFAB	1.0122	-0.348415	3.23521	0.00147224	0.0211591	-1.31544
MECOM	1.01196	3.04001	5.20903	5.67157e-07	7.76683e-05	5.82002
LINC02511	1.01161	-4.55542	3.03733	0.00278054	0.0331737	-1.82909
ZNF423	1.01161	2.04205	4.83217	3.09908e-06	0.000258726	4.25598
IDO2	1.01101	-2.45535	3.40213	0.000841407	0.0142969	-0.761033
DNAJC22	1.01086	2.12474	3.36275	0.000961944	0.0157174	-1.06673
RAPGEF3	1.01033	2.4763	6.59414	5.69236e-10	6.10037e-07	12.4047
EPHA1-AS1	1.01027	-1.7708	4.57104	9.55246e-06	0.00059693	3.27308
ZNF366	1.00957	0.380448	4.28086	3.16973e-05	0.00138514	2.14523
TMIGD2	1.00884	-1.92037	3.44988	0.000714239	0.0127541	-0.624797
GDF3	1.00867	-3.92272	4.55007	1.04366e-05	0.000632451	3.19144
RAB26	1.00867	0.953607	4.47397	1.43561e-05	0.000793287	2.86099
ADAMTSL1	1.00852	2.13107	5.58716	9.50275e-08	2.21079e-05	7.5401
LDC1P	1.0085	-5.43859	3.63903	0.000367056	0.00803286	-0.103525
KLRK1	1.00829	-2.54841	3.70587	0.000288311	0.00680806	0.194386
GPR160	1.00818	3.43812	4.4642	1.49516e-05	0.000815189	2.70802
GLYATL1P4	1.00815	-5.36063	3.77811	0.000221279	0.00570919	0.366217
LINC01281	1.00808	-2.52449	3.23525	0.00147205	0.0211591	-1.25432
PLAT	1.0078	5.15755	4.67213	6.20971e-06	0.000430343	3.42526
SPARCL1	1.00772	6.84405	5.60677	8.64327e-08	2.04571e-05	7.40108
THSD7A	1.00661	1.55379	4.63432	7.30053e-06	0.000483937	3.47103
CD3D	1.00646	2.57108	3.76338	0.000233622	0.00592316	0.199845
GMCL1P2	1.00601	-6.1403	4.11469	6.14251e-05	0.00223764	1.39756
FLRT2	1.00556	2.87036	3.97186	0.000106845	0.0033269	0.904562
ZBP1	1.00551	2.00511	3.48529	0.00063182	0.0117167	-0.676211
SLCO1B3-SLCO1B7	1.00479	-6.14763	3.85713	0.00016496	0.00455153	0.483803
ROR1-AS1	1.00387	-2.4489	3.48223	0.000638559	0.0117989	-0.516166
COL4A3	1.0038	0.240623	4.01761	8.96243e-05	0.0029125	1.19476
BTBD6P1	1.00357	-4.76132	4.31335	2.77912e-05	0.001256	2.29577
RHBDL3	1.00243	-0.981706	3.54856	0.000506342	0.0100522	-0.339228
LRRTM2	1.00176	-2.19158	3.86167	0.000162177	0.00449898	0.706643
LINC02688	1.00165	-3.69716	3.68549	0.000310452	0.00715754	0.134898
FFAR2	1.00059	-1.08575	3.57957	0.000453786	0.00937472	-0.238136
LINC01644	1.00032	-5.25091	3.10794	0.00222375	0.0282951	-1.70064
TMPRSS12	-1.00182	-3.08635	-3.4526	0.000707574	0.0126517	-0.599279
ZNF280B	-1.01313	0.809398	-3.19085	0.00170224	0.023468	-1.50085
RGMA	-1.01784	5.26572	-4.82835	3.15145e-06	0.000262275	4.06228
S100A1	-1.01956	1.21275	-3.10026	0.00227884	0.0288616	-1.78563
LINC02721	-1.02601	-3.27852	-3.68331	0.000312909	0.00718988	0.127616
LINC01551	-1.03467	-5.59135	-4.14564	5.43814e-05	0.00204285	1.62106
CIART	-1.04017	3.27749	-4.85693	2.77917e-06	0.000237939	4.30359
FERMT1	-1.04027	3.13679	-2.95198	0.00362419	0.0400854	-2.34221
HPDL	-1.05812	2.1925	-3.88539	0.000148353	0.00423561	0.642195
TMEM158	-1.05902	3.93766	-3.94171	0.000119868	0.00359833	0.723126
DNAJC6	-1.05977	2.52732	-3.93658	0.000122231	0.0036598	0.801066
LINC02613	-1.0599	1.86353	-2.89099	0.00436468	0.0456958	-2.40902
RIPPLY2	-1.06453	-4.99575	-3.08338	0.00240456	0.0299262	-1.72956
ZNF560	-1.06616	-4.31287	-2.92876	0.00389128	0.0421849	-2.10066
HNF4G	-1.06637	0.540499	-3.14266	0.00198957	0.0263044	-1.62564
ASB12	-1.06912	-2.46991	-4.0531	7.81204e-05	0.00266467	1.36741
NR1I2	-1.07195	-1.73436	-4.33778	2.51617e-05	0.00116938	2.38963
TARID	-1.07743	-3.88849	-3.09577	0.00231172	0.0291554	-1.63885
AGGF1P3	-1.07745	-4.0286	-3.49891	0.000602559	0.0113384	-0.455698
LSP1P2	-1.08156	-3.68186	-3.52032	0.000559122	0.0107705	-0.3877
LINC02065	-1.08346	-2.43647	-2.91415	0.00406855	0.0434244	-2.14535
EVA1CP5	-1.09113	-1.44112	-3.25541	0.0013774	0.0202365	-1.21917
FZD9	-1.09416	1.44927	-3.23855	0.00145616	0.0209652	-1.39824
LINC01460	-1.10359	-2.93233	-3.42882	0.000767933	0.0134249	-0.673542
P3H2-AS1	-1.12247	-3.94779	-3.47192	0.000661816	0.01211	-0.538376
PLS3-AS1	-1.12524	-1.9578	-3.54148	0.000519106	0.0102386	-0.339504
GPR156	-1.12697	1.60253	-4.7055	5.37914e-06	0.000388151	3.75463
EMSLR	-1.12726	0.732866	-3.85603	0.000165642	0.00456417	0.614535
GPR63	-1.14505	0.889432	-4.25016	3.58697e-05	0.00152357	2.01532
LINC01971	-1.14604	-3.08299	-3.70644	0.000287715	0.00680373	0.20111
FAM90A1	-1.15679	0.97485	-4.51004	1.23482e-05	0.000717176	3.00016
SLC47A1P2	-1.15765	-3.4438	-3.32191	0.00110387	0.017298	-0.990223
PRSS3	-1.15951	-1.46432	-3.21558	0.0015702	0.0221846	-1.33462
VXN	-1.16822	-3.07937	-2.94762	0.00367307	0.0404839	-2.04569
YBX2P2	-1.17238	-4.18609	-4.51812	1.1937e-05	0.000702261	3.06976
TFDP1P2	-1.18105	-1.78488	-4.00958	9.24411e-05	0.00298274	1.20906
CELF4	-1.18525	0.63161	-3.94817	0.000116958	0.00353428	0.937261
PNPLA5	-1.18599	-5.23886	-3.25248	0.00139081	0.0203751	-1.27982
DUSP9	-1.19933	1.13823	-3.67601	0.000321278	0.0073369	-0.00940689
MT1H	-1.20298	-1.47794	-3.60365	0.000416559	0.00881937	-0.152074
CASC11	-1.20947	-2.00737	-4.70478	5.3958e-06	0.000388151	3.79494
RAX	-1.21195	-4.49388	-3.74482	0.000250098	0.00618389	0.317233
DMRT1	-1.22372	-2.4414	-2.96899	0.00343937	0.0385541	-1.99943
FBXL13	-1.23074	0.273146	-4.05178	7.85236e-05	0.00267045	1.31486
TFCP2L1	-1.23606	5.63013	-3.86817	0.000158273	0.00442364	0.330976
NR2E1	-1.23651	-2.49174	-3.4228	0.00078396	0.0135959	-0.69777
RASGEF1C	-1.23864	0.0875887	-3.30047	0.00118595	0.0181345	-1.1408
UGT8	-1.25583	3.73862	-3.38622	0.000888303	0.0148702	-1.11409
DUX4L9	-1.25908	-4.90851	-3.79869	0.000205069	0.00537565	0.47347
ARL9	-1.26504	2.03801	-4.79441	3.65656e-06	0.000298845	4.10095
LINC00839	-1.2798	2.27759	-3.84004	0.000175843	0.00476826	0.480698
DDN	-1.2798	-0.421714	-4.46232	1.50693e-05	0.000820517	2.84604
CHODL	-1.28239	2.10939	-3.95728	0.000112965	0.00345391	0.899318
FOXD3-AS1	-1.29581	0.0886279	-3.39679	0.000856904	0.0144688	-0.849268
VPS9D1-AS1	-1.30105	2.06338	-4.78137	3.87078e-06	0.000308953	4.04664
SLC38A3	-1.30527	2.25096	-3.27214	0.00130321	0.0194677	-1.35081
FGF21	-1.31311	-4.19764	-3.26588	0.00133051	0.0197459	-1.16048
GAL	-1.3223	2.21695	-3.85972	0.000163367	0.0045228	0.552297
NDUFB4P11	-1.32907	-0.825432	-2.9446	0.00370718	0.0407829	-2.11299
OR7E22P	-1.3297	-0.429538	-3.72372	0.000270162	0.00654559	0.211008
KIRREL3-AS1	-1.33342	-1.0173	-3.08007	0.00242986	0.0301576	-1.73447
AARD	-1.33874	5.00682	-3.14364	0.00198332	0.0262557	-1.95474
SLC28A1	-1.35941	-0.71743	-4.01821	8.94138e-05	0.00290797	1.22203
C1QL4	-1.41065	-0.055573	-3.80717	0.000198723	0.00526686	0.477824
CAMKV	-1.41296	-1.7453	-3.43086	0.000762577	0.0133679	-0.687077
MMP20-AS1	-1.45737	0.578006	-2.85004	0.00493683	0.0499243	-2.43314
FAM131C	-1.47555	-0.862701	-4.65813	6.59383e-06	0.000449236	3.6101
FOXCUT	-1.48606	2.46018	-3.77945	0.000220191	0.00569188	0.262522
CCNYL2	-1.49582	-2.91319	-3.5144	0.000570837	0.0108917	-0.411429
PRDM13	-1.51885	-2.79767	-3.13247	0.00205582	0.0269197	-1.54427
TAFA3	-1.52868	0.553424	-3.98877	0.000100139	0.00317115	1.0826
LINC02188	-1.53335	3.43586	-3.38497	0.000892105	0.0149155	-1.09275
OCA2	-1.57719	-0.207327	-3.26889	0.00131731	0.0196283	-1.22217
FOXI3	-1.58952	-1.39704	-3.11121	0.00220065	0.0281255	-1.63526
ROCR	-1.59908	1.36839	-3.17868	0.00177093	0.0240971	-1.5685
EN1	-1.62635	4.52351	-3.96273	0.000110638	0.00340104	0.757143
CA9	-1.63803	2.00907	-3.55261	0.000499169	0.00994018	-0.460161
RGR	-1.63975	-1.85218	-3.52935	0.000541702	0.0105471	-0.380246
FOXG1	-1.64044	-3.51261	-3.09167	0.00234204	0.0294163	-1.65334
ZIC4	-1.68288	0.396542	-4.06346	7.5038e-05	0.00257977	1.35266
SULT4A1	-1.68704	0.105193	-3.80238	0.000202288	0.00533348	0.456224
LINC01956	-1.74546	1.44604	-3.55747	0.000490671	0.00982227	-0.41118
SERPINB7	-1.75571	-0.35498	-3.38897	0.000880016	0.0147616	-0.855646
PRAME	-1.77679	3.85083	-3.36408	0.000957625	0.0156781	-1.18904
SH3GL3	-1.88561	-1.56716	-4.70405	5.41284e-06	0.000388151	3.79276
ZIC1	-1.90502	2.32867	-3.96602	0.000109258	0.00337381	0.919598
ROPN1	-1.90846	2.12842	-3.90598	0.000137263	0.00400882	0.719823
GABRP	-1.92611	7.56106	-3.61931	0.00039392	0.00845801	-0.692915
GABBR2	-1.92758	0.869288	-4.09245	6.70168e-05	0.00236969	1.44023
GABRA5	-2.23376	-2.70209	-4.14273	5.50103e-05	0.00205962	1.68424
SLC6A15	-2.61531	-0.0577388	-3.78749	0.000213746	0.00555684	0.411243
NFE4	-2.77151	-2.09471	-4.11357	6.16969e-05	0.00223958	1.57611

## Sheet: Table S11
Table S11. Gene ontology (GO) biological processes enrichment analysis.
Gene Set	Description	Enrichment Score	Normalized Enrichment Score	pValue	FDR	size	Leading Edge Num
GO:0022616	DNA strand elongation	-0.425735	-2.70885	0	1e-07	24	23
GO:0051271	negative regulation of cellular component movement	0.51361	2.04162	0	0.000823271	299	122
GO:0003158	endothelium development	0.549756	2.0497	0	0.000960483	117	54
GO:0010644	cell communication by electrical coupling	0.620069	2.02284	0	0.0010672	28	17
GO:0040013	negative regulation of locomotion	0.50908	2.02807	0	0.00108054	312	129
GO:0008037	cell recognition	0.524726	1.99219	0	0.00112056	146	67
GO:1990868	response to chemokine	0.556454	2.05136	0	0.00115258	91	50
GO:0035924	cellular response to vascular endothelial growth factor stimulus	0.594678	2.05703	0	0.0012006	52	26
GO:0003013	circulatory system process	0.495322	1.99375	0	0.00122243	475	183
GO:0001525	angiogenesis	0.494151	1.9805	0	0.0013299	483	199
GO:0050919	negative chemotaxis	0.587566	2.0114	0	0.00134468	41	14
GO:0043062	extracellular structure organization	0.491717	1.96721	0	0.00147274	396	171
GO:0002250	adaptive immune response	0.492368	1.96724	0	0.00157794	365	170
GO:0072376	protein activation cascade	0.560909	2.07495	0	0.00160081	89	44
GO:0042113	B cell activation	0.498	1.94549	0	0.00175147	226	118
GO:0032103	positive regulation of response to external stimulus	0.497259	1.94776	0	0.00180091	288	121
GO:0010737	protein kinase A signaling	0.590603	1.92578	0	0.00212317	31	15
GO:0035640	exploration behavior	0.623026	1.92717	0	0.00213441	23	11
GO:0140115	export across plasma membrane	0.580038	1.91482	0	0.00224113	32	14
GO:0007200	phospholipase C-activating G protein-coupled receptor signaling pathway	0.518065	1.90928	0	0.00231389	96	41
GO:1901342	regulation of vasculature development	0.487191	1.91826	0	0.00235318	308	120
GO:0035637	multicellular organismal signaling	0.541497	2.07827	0	0.00240121	169	78
GO:0050867	positive regulation of cell activation	0.480775	1.89974	0	0.00254737	306	157
GO:0050900	leukocyte migration	0.474237	1.89182	0	0.00264133	413	167
GO:0032634	interleukin-5 production	0.61969	1.88753	0.0020555	0.00272777	22	12
GO:0002694	regulation of leukocyte activation	0.462314	1.85875	0	0.00293795	473	233
GO:0090130	tissue migration	0.474615	1.8627	0	0.00294148	282	110
GO:0050673	epithelial cell proliferation	0.467013	1.86669	0	0.00294342	370	128
GO:1903034	regulation of response to wounding	0.488549	1.87267	0	0.00294769	151	60
GO:0060485	mesenchyme development	0.460932	1.82456	0	0.00295533	258	84
GO:0001945	lymph vessel development	0.57979	1.82515	0.00306435	0.00295678	25	16
GO:0032609	interferon-gamma production	0.497291	1.8542	0	0.00296149	105	61
GO:0060326	cell chemotaxis	0.480585	1.87922	0	0.00299227	281	118
GO:0050918	positive chemotaxis	0.529778	1.86792	0	0.00300951	61	24
GO:0001773	myeloid dendritic cell activation	0.563942	1.82517	0.0010142	0.00301592	29	13
GO:2000147	positive regulation of cell motility	0.462953	1.85513	0	0.00301866	489	182
GO:0010171	body morphogenesis	0.537412	1.87311	0	0.00301866	50	20
GO:0032102	negative regulation of response to external stimulus	0.457203	1.81866	0	0.00302116	307	112
GO:0031589	cell-substrate adhesion	0.465983	1.85973	0	0.00302698	331	114
GO:0019932	second-messenger-mediated signaling	0.45446	1.81936	0	0.00304153	432	167
GO:0001570	vasculogenesis	0.512337	1.84051	0	0.00304543	75	34
GO:0042110	T cell activation	0.458446	1.83542	0	0.00305608	441	180
GO:0003014	renal system process	0.502378	1.87514	0	0.00305932	113	56
GO:0060541	respiratory system development	0.475203	1.83674	0	0.00306014	193	62
GO:0045995	regulation of embryonic development	0.484231	1.82737	0	0.00306537	123	35
GO:0045926	negative regulation of growth	0.465032	1.83015	0	0.00306937	249	90
GO:0048705	skeletal system morphogenesis	0.467475	1.82549	0	0.00307747	229	78
GO:0061383	trabecula morphogenesis	0.52507	1.82597	0	0.00308155	49	15
GO:0001667	ameboidal-type cell migration	0.461833	1.83724	0	0.00308727	378	141
GO:0017145	stem cell division	0.547288	1.83184	0.001002	0.00309489	40	13
GO:0048010	vascular endothelial growth factor receptor signaling pathway	0.502254	1.84119	0	0.00309756	86	40
GO:0043270	positive regulation of ion transport	0.460386	1.81973	0	0.00309892	257	107
GO:0007618	mating	0.541721	1.80841	0	0.00311014	37	16
GO:0032963	collagen metabolic process	0.486054	1.80974	0	0.00311382	97	41
GO:0045444	fat cell differentiation	0.466513	1.8144	0	0.00312157	207	75
GO:0030323	respiratory tube development	0.480571	1.84355	0	0.00312773	172	56
GO:0045576	mast cell activation	0.521308	1.84717	0	0.00314104	61	34
GO:0106030	neuron projection fasciculation	0.595399	1.84519	0.00103093	0.00315948	23	10
GO:0032633	interleukin-4 production	0.548477	1.80377	0	0.00316221	34	19
GO:0045785	positive regulation of cell adhesion	0.451344	1.8103	0	0.00316487	390	156
GO:0050817	coagulation	0.455031	1.8051	0	0.0031816	312	116
GO:0034113	heterotypic cell-cell adhesion	0.512289	1.80156	0	0.00319683	58	25
GO:0006968	cellular defense response	0.509614	1.80265	0	0.00321616	54	34
GO:0048706	embryonic skeletal system development	0.480624	1.81033	0	0.00321762	123	56
GO:0001101	response to acid chemical	0.455982	1.79993	0	0.00323457	330	104
GO:0050727	regulation of inflammatory response	0.458373	1.81065	0	0.0032396	351	159
GO:0002449	lymphocyte mediated immunity	0.462854	1.81095	0	0.00327889	232	118
GO:0060348	bone development	0.466471	1.8111	0	0.00331956	204	68
GO:0002683	negative regulation of immune system process	0.445518	1.77974	0	0.00353798	409	162
GO:0097366	response to bronchodilator	0.511949	1.78149	0	0.00357654	51	20
GO:0001655	urogenital system development	0.452338	1.78911	0	0.00358123	325	149
GO:0001763	morphogenesis of a branching structure	0.460456	1.77978	0	0.00358334	196	91
GO:0048863	stem cell differentiation	0.457273	1.78006	0	0.0036174	201	71
GO:0050886	endocrine process	0.492863	1.7824	0	0.00362422	82	33
GO:0050878	regulation of body fluid levels	0.445273	1.78941	0	0.00363313	467	165
GO:1901654	response to ketone	0.458625	1.77459	0	0.00364035	188	58
GO:0002440	production of molecular mediator of immune response	0.462677	1.78351	0	0.00364724	187	86
GO:0071526	semaphorin-plexin signaling pathway	0.516343	1.77272	0.00100402	0.00365452	40	11
GO:0031128	developmental induction	0.539916	1.78372	0.00101626	0.00365773	33	12
GO:0033002	muscle cell proliferation	0.45799	1.77552	0	0.00366184	181	54
GO:0007229	integrin-mediated signaling pathway	0.480292	1.7859	0	0.00366607	100	47
GO:0009595	detection of biotic stimulus	0.578521	1.76362	0.00418848	0.00369417	20	10
GO:0070661	leukocyte proliferation	0.455281	1.78375	0	0.00370853	272	125
GO:0048008	platelet-derived growth factor receptor signaling pathway	0.499592	1.7663	0	0.00370945	53	28
GO:0015695	organic cation transport	0.5309	1.76772	0	0.00372893	37	22
GO:0035272	exocrine system development	0.503236	1.76366	0	0.00373521	49	22
GO:0072507	divalent inorganic cation homeostasis	0.440308	1.76659	0	0.00374142	490	176
GO:0006022	aminoglycan metabolic process	0.463017	1.7654	0	0.0037437	164	65
GO:0048645	animal organ formation	0.496397	1.76864	0.001	0.00375046	61	21
GO:0072523	purine-containing compound catabolic process	0.509552	1.76991	0	0.00376093	50	17
GO:1904019	epithelial cell apoptotic process	0.478609	1.76388	0	0.00376639	98	53
GO:0090287	regulation of cellular response to growth factor stimulus	0.450035	1.75987	0	0.00391501	255	82
GO:0060840	artery development	0.476308	1.75606	0	0.00403607	83	30
GO:0031214	biomineral tissue development	0.462448	1.755	0	0.00404414	146	53
GO:0034764	positive regulation of transmembrane transport	0.450986	1.75717	0	0.00405882	190	73
GO:0021700	developmental maturation	0.448212	1.75222	0	0.0041721	270	78
GO:0046847	filopodium assembly	0.486367	1.74791	0	0.00432703	58	22
GO:0015850	organic hydroxy compound transport	0.443406	1.74423	0	0.00434988	238	102
GO:0140029	exocytic process	0.477636	1.74338	0	0.00436334	82	28
GO:0007205	protein kinase C-activating G protein-coupled receptor signaling pathway	0.534552	1.74855	0.00101112	0.00436673	28	13
GO:0051341	regulation of oxidoreductase activity	0.475747	1.74795	0	0.00437118	89	23
GO:0014812	muscle cell migration	0.473918	1.74668	0	0.0043798	79	24
GO:0010959	regulation of metal ion transport	0.437295	1.74425	0	0.00439211	356	139
GO:0035587	purinergic receptor signaling pathway	0.534375	1.74468	0.00304878	0.00441634	32	16
GO:0055123	digestive system development	0.45955	1.74503	0	0.00442203	142	48
GO:2000027	regulation of animal organ morphogenesis	0.446668	1.73988	0	0.00449722	207	91
GO:0007159	leukocyte cell-cell adhesion	0.440824	1.74089	0	0.0045034	313	151
GO:0002526	acute inflammatory response	0.456609	1.738	0	0.00458898	150	55
GO:0070670	response to interleukin-4	0.521661	1.73485	0.00402414	0.00459178	35	18
GO:0035265	organ growth	0.449839	1.73272	0	0.00461198	170	63
GO:1900115	extracellular regulation of signal transduction	0.551351	1.73176	0.0030896	0.0046136	23	14
GO:0071875	adrenergic receptor signaling pathway	0.528698	1.735	0.00509684	0.00462392	29	16
GO:0098742	cell-cell adhesion via plasma-membrane adhesion molecules	0.440575	1.73328	0	0.00462702	268	118
GO:0042445	hormone metabolic process	0.445448	1.73673	0	0.00463499	216	80
GO:0150076	neuroinflammatory response	0.508602	1.73554	0	0.00465663	47	28
GO:0060324	face development	0.503195	1.73582	0.002002	0.00467262	49	19
GO:0002285	lymphocyte activation involved in immune response	0.450762	1.73029	0	0.0046966	166	77
GO:0002576	platelet degranulation	0.458639	1.73583	0	0.0047151	126	43
GO:0009410	response to xenobiotic stimulus	0.439025	1.72912	0	0.00473785	277	101
GO:0050920	regulation of chemotaxis	0.547162	2.11324	0	0.00480242	203	98
GO:0042044	fluid transport	0.524064	1.72463	0.00202429	0.0049705	30	13
GO:0031345	negative regulation of cell projection organization	0.443292	1.71882	0	0.005239	174	55
GO:0071887	leukocyte apoptotic process	0.460066	1.71657	0	0.00534564	105	37
GO:0046683	response to organophosphorus	0.449108	1.7143	0	0.00544532	138	42
GO:0006814	sodium ion transport	0.439719	1.71443	0	0.00547397	211	80
GO:0022407	regulation of cell-cell adhesion	0.429507	1.71242	0	0.00554007	378	164
GO:0097503	sialylation	0.558521	1.70885	0.00941423	0.00567285	20	7
GO:0032620	interleukin-17 production	0.531966	1.70939	0.00203252	0.00567971	30	18
GO:0002269	leukocyte activation involved in inflammatory response	0.532748	1.70939	0.00303337	0.00571716	30	18
GO:0043491	protein kinase B signaling	0.435318	1.70483	0	0.00588947	232	96
GO:0009308	amine metabolic process	0.46538	1.70426	0	0.00589589	87	31
GO:0051056	regulation of small GTPase mediated signal transduction	0.426587	1.70274	0	0.00595353	330	104
GO:0002448	mast cell mediated immunity	0.489201	1.7	0	0.00602288	49	28
GO:0007369	gastrulation	0.44341	1.70006	0	0.00606851	173	57
GO:0042116	macrophage activation	0.472246	1.69792	0.001001	0.00612575	76	38
GO:0023019	signal transduction involved in regulation of gene expression	0.55434	1.69579	0.00930714	0.00613874	20	8
GO:0009187	cyclic nucleotide metabolic process	0.498382	1.69805	0.004004	0.00615713	42	20
GO:0034765	regulation of ion transmembrane transport	0.421737	1.69593	0	0.00616953	439	162
GO:0007212	dopamine receptor signaling pathway	0.493424	1.69625	0.00100705	0.00618664	43	15
GO:0032355	response to estradiol	0.454016	1.69433	0	0.00621205	124	49
GO:0010876	lipid localization	0.424248	1.6916	0	0.00633233	359	140
GO:0060021	roof of mouth development	0.457059	1.69051	0	0.00637597	89	37
GO:0002521	leukocyte differentiation	0.420212	1.68803	0	0.0064883	489	178
GO:0003170	heart valve development	0.477971	1.68829	0	0.00652046	56	26
GO:0032409	regulation of transporter activity	0.428588	1.68607	0	0.00659665	245	92
GO:0050866	negative regulation of cell activation	0.440461	1.68425	0	0.00668364	175	95
GO:0007389	pattern specification process	0.418771	1.6816	0	0.00684753	424	125
GO:0006959	humoral immune response	0.430999	1.68104	0	0.00685967	226	98
GO:0003012	muscle system process	0.419495	1.68185	0	0.00687469	417	119
GO:0030902	hindbrain development	0.44008	1.6785	0	0.00699412	146	58
GO:0007492	endoderm development	0.465259	1.6751	0	0.00729327	74	29
GO:0031032	actomyosin structure organization	0.437475	1.67296	0	0.0074676	184	64
GO:0031532	actin cytoskeleton reorganization	0.450424	1.67219	0	0.00747534	96	38
GO:0055067	monovalent inorganic cation homeostasis	0.440536	1.66749	0	0.00756909	137	49
GO:2000273	positive regulation of signaling receptor activity	0.498558	1.67023	0.0020202	0.00760226	38	14
GO:0071867	response to monoamine	0.495932	1.66774	0.00506586	0.00761092	37	14
GO:0033622	integrin activation	0.536834	1.66954	0.00727651	0.00763397	22	12
GO:0071559	response to transforming growth factor beta	0.425107	1.66783	0	0.00764104	238	72
GO:0090077	foam cell differentiation	0.506428	1.66827	0.00607287	0.00766539	35	17
GO:0030104	water homeostasis	0.464735	1.66859	0.002	0.00767147	68	26
GO:0003007	heart morphogenesis	0.422664	1.66373	0	0.00771944	248	74
GO:0006898	receptor-mediated endocytosis	0.422878	1.66479	0	0.0077439	283	98
GO:1904888	cranial skeletal system development	0.468662	1.6638	0.001	0.00776142	65	22
GO:0014074	response to purine-containing compound	0.433873	1.66177	0	0.00781939	151	65
GO:0002697	regulation of immune effector process	0.416989	1.66018	0	0.00791813	373	159
GO:0010324	membrane invagination	0.468427	1.65937	0	0.00796328	60	29
GO:0007187	G protein-coupled receptor signaling pathway, coupled to cyclic nucleotide second messenger	0.425822	1.65797	0	0.00805996	246	108
GO:0006949	syncytium formation	0.470973	1.65523	0.00200602	0.0081158	54	19
GO:1990845	adaptive thermogenesis	0.430858	1.65554	0	0.00815267	150	51
GO:0001764	neuron migration	0.433147	1.65583	0	0.00816123	151	38
GO:0014075	response to amine	0.480929	1.65388	0.00200803	0.00816976	44	16
GO:0042219	cellular modified amino acid catabolic process	0.51678	1.65301	0.00828157	0.00821747	26	12
GO:0045165	cell fate commitment	0.421064	1.64957	0	0.00843215	248	79
GO:0008202	steroid metabolic process	0.419404	1.64799	0	0.00847323	305	113
GO:0070371	ERK1 and ERK2 cascade	0.417189	1.64832	0	0.00849445	322	139
GO:0007219	Notch signaling pathway	0.424298	1.64626	0	0.00854556	183	53
GO:0033627	cell adhesion mediated by integrin	0.45797	1.64431	0.003	0.00855313	67	38
GO:0046777	protein autophosphorylation	0.422844	1.64565	0	0.00856795	221	67
GO:0010463	mesenchymal cell proliferation	0.480778	1.645	0.00301811	0.00856838	45	16
GO:0007190	activation of adenylate cyclase activity	0.50551	1.64458	0.00913706	0.0085688	31	12
GO:0019233	sensory perception of pain	0.443829	1.64332	0	0.008623	100	38
GO:0007498	mesoderm development	0.437958	1.63946	0	0.00899458	120	36
GO:0007265	Ras protein signal transduction	0.404639	1.63553	0	0.00937263	436	121
GO:0006575	cellular modified amino acid metabolic process	0.421288	1.63432	0	0.00945262	187	58
GO:0061448	connective tissue development	0.415696	1.63269	0	0.00951657	261	93
GO:0048871	multicellular organismal homeostasis	0.406174	1.63284	0	0.00954219	470	144
GO:0002437	inflammatory response to antigenic stimulus	0.481864	1.63209	0.00200401	0.00955319	42	16
GO:0035249	synaptic transmission, glutamatergic	0.443851	1.63072	0	0.00965106	90	48
GO:0048545	response to steroid hormone	0.409255	1.62969	0	0.00969679	384	153
GO:0007178	transmembrane receptor protein serine/threonine kinase signaling pathway	0.409819	1.62834	0	0.00977762	324	92
GO:0140253	cell-cell fusion	0.465178	1.62459	0.00300903	0.0101761	52	18
GO:0032615	interleukin-12 production	0.465968	1.62352	0.00100301	0.0102736	53	32
GO:0032602	chemokine production	0.447811	1.62142	0	0.0102846	79	39
GO:0035051	cardiocyte differentiation	0.425067	1.62187	0	0.010298	140	47
GO:0034109	homotypic cell-cell adhesion	0.449576	1.6219	0	0.0103463	78	31
GO:0015837	amine transport	0.434751	1.61974	0.001	0.0103791	100	45
GO:0061311	cell surface receptor signaling pathway involved in heart development	0.506144	1.62203	0.0112705	0.0103802	27	10
GO:1902532	negative regulation of intracellular signal transduction	0.400991	1.61879	0	0.0105409	486	143
GO:0072511	divalent inorganic cation transport	0.401861	1.61688	0	0.010657	447	166
GO:0036119	response to platelet-derived growth factor	0.534258	1.61711	0.0136698	0.0106866	19	9
GO:0030856	regulation of epithelial cell differentiation	0.424702	1.6131	0	0.0110744	136	39
GO:0043171	peptide catabolic process	0.50912	1.61175	0.0132789	0.011134	26	17
GO:0051604	protein maturation	0.405813	1.61051	0	0.011269	316	100
GO:0042391	regulation of membrane potential	0.402091	1.6081	0	0.0114927	410	142
GO:0009914	hormone transport	0.406013	1.60722	0	0.0115588	318	126
GO:0044070	regulation of anion transport	0.434846	1.60428	0	0.0117962	90	39
GO:0016042	lipid catabolic process	0.404809	1.60353	0	0.0117996	311	90
GO:0036314	response to sterol	0.494994	1.60453	0.0121335	0.0118257	29	15
GO:0048771	tissue remodeling	0.417207	1.60291	0	0.0118291	154	64
GO:0031099	regeneration	0.415504	1.60307	0	0.0118352	181	50
GO:0070528	protein kinase C signaling	0.495875	1.60024	0.017294	0.0120564	28	13
GO:0042476	odontogenesis	0.424751	1.59909	0	0.0121813	125	52
GO:0048568	embryonic organ development	0.399571	1.59649	0	0.012392	420	119
GO:0048017	inositol lipid-mediated signaling	0.415199	1.59671	0	0.0124232	164	47
GO:0030048	actin filament-based movement	0.424711	1.59429	0.001	0.0124643	131	45
GO:0031016	pancreas development	0.438674	1.59498	0.001	0.0124729	77	31
GO:1901615	organic hydroxy compound metabolic process	0.397267	1.59677	0	0.0124818	498	174
GO:0071774	response to fibroblast growth factor	0.421986	1.59451	0	0.0124996	142	42
GO:0002200	somatic diversification of immune receptors	0.445328	1.59523	0.002	0.0125086	66	27
GO:0015696	ammonium transport	0.426793	1.59262	0.001	0.0125954	111	48
GO:1901136	carbohydrate derivative catabolic process	0.413457	1.59315	0	0.0125959	184	61
GO:0052547	regulation of peptidase activity	0.395566	1.58819	0	0.0132391	413	178
GO:0048872	homeostasis of number of cells	0.406707	1.58826	0	0.0132729	245	100
GO:0043586	tongue development	0.528303	1.587	0.0175983	0.0133908	20	5
GO:0032613	interleukin-10 production	0.462933	1.58606	0.00502008	0.0134511	48	20
GO:0055088	lipid homeostasis	0.424146	1.58548	0	0.0134724	122	46
GO:0071604	transforming growth factor beta production	0.473729	1.58484	0.01002	0.0134765	36	13
GO:0051961	negative regulation of nervous system development	0.398972	1.583	0	0.0137133	296	81
GO:0048009	insulin-like growth factor receptor signaling pathway	0.481249	1.58181	0.0130653	0.0138343	33	9
GO:0046717	acid secretion	0.421179	1.58101	0	0.0138872	109	56
GO:0009311	oligosaccharide metabolic process	0.450138	1.57822	0.00700701	0.014211	50	15
GO:0021953	central nervous system neuron differentiation	0.409438	1.57672	0	0.0143158	179	51
GO:0071772	response to BMP	0.413308	1.57429	0	0.014601	157	51
GO:0031644	regulation of neurological system process	0.417178	1.57332	0.001	0.0146157	125	48
GO:0023061	signal release	0.391632	1.57439	0	0.0146556	451	172
GO:0032970	regulation of actin filament-based process	0.395706	1.57352	0	0.0146576	360	126
GO:0002237	response to molecule of bacterial origin	0.395537	1.57221	0	0.014741	327	120
GO:2001023	regulation of response to drug	0.427479	1.56885	0.001	0.0150141	91	39
GO:0002791	regulation of peptide secretion	0.390656	1.56821	0	0.0150316	458	173
GO:0048736	appendage development	0.411941	1.56968	0	0.0150435	176	48
GO:0002764	immune response-regulating signaling pathway	0.391901	1.56925	0	0.0150449	479	141
GO:0009268	response to pH	0.459971	1.56586	0.00903614	0.0152215	39	14
GO:0007626	locomotory behavior	0.404918	1.56668	0	0.0152322	196	74
GO:0097305	response to alcohol	0.401847	1.5661	0	0.0152487	227	80
GO:0015844	monoamine transport	0.42464	1.56532	0.002	0.0152496	87	38
GO:0007162	negative regulation of cell adhesion	0.397	1.55859	0	0.0162462	254	92
GO:0044706	multi-multicellular organism process	0.397059	1.55904	0	0.0162694	216	88
GO:0006909	phagocytosis	0.396767	1.55712	0	0.0164099	236	93
GO:0090066	regulation of anatomical structure size	0.385732	1.55622	0	0.0164521	483	148
GO:0048638	regulation of developmental growth	0.391244	1.55575	0	0.0164594	313	109
GO:0001906	cell killing	0.409939	1.55256	0	0.0166408	149	87
GO:0002064	epithelial cell development	0.400329	1.5543	0	0.0166509	206	63
GO:0045445	myoblast differentiation	0.425182	1.55214	0.001	0.0166546	84	26
GO:0048483	autonomic nervous system development	0.453707	1.55167	0.0110664	0.0166608	46	11
GO:0030258	lipid modification	0.391341	1.55273	0	0.0166761	289	78
GO:2000241	regulation of reproductive process	0.407983	1.55309	0	0.0166927	138	33
GO:0060560	developmental growth involved in morphogenesis	0.396025	1.55312	0	0.0167551	225	60
GO:0042692	muscle cell differentiation	0.389264	1.55323	0	0.0168142	333	94
GO:0098727	maintenance of cell number	0.405839	1.55024	0	0.0168457	146	36
GO:0051346	negative regulation of hydrolase activity	0.383802	1.54976	0	0.0168808	429	135
GO:0032616	interleukin-13 production	0.49887	1.54612	0.0326531	0.0174028	23	13
GO:0051705	multi-organism behavior	0.430297	1.5462	0.004	0.0174549	69	27
GO:0001503	ossification	0.388055	1.54433	0	0.0176626	365	127
GO:0010721	negative regulation of cell development	0.386922	1.54285	0	0.0178475	317	85
GO:0015893	drug transport	0.396648	1.53991	0	0.0183547	211	84
GO:0007215	glutamate receptor signaling pathway	0.421038	1.53934	0.002	0.018376	90	41
GO:0003205	cardiac chamber development	0.398064	1.5385	0	0.0184658	164	45
GO:0032637	interleukin-8 production	0.424238	1.53804	0.007	0.0184722	70	32
GO:0015849	organic acid transport	0.386116	1.53537	0	0.0189337	310	120
GO:0007517	muscle organ development	0.384942	1.5348	0	0.0189847	375	101
GO:0071542	dopaminergic neuron differentiation	0.462231	1.53202	0.0192698	0.0194978	35	10
GO:0017156	calcium ion regulated exocytosis	0.40206	1.53131	0	0.0195818	149	59
GO:0050808	synapse organization	0.382965	1.5287	0	0.019983	382	157
GO:0050663	cytokine secretion	0.393664	1.52715	0	0.0200727	207	73
GO:0055081	anion homeostasis	0.441571	1.52733	0.007	0.0201038	54	22
GO:0019216	regulation of lipid metabolic process	0.382772	1.5274	0	0.0201596	376	105
GO:1903706	regulation of hemopoiesis	0.384329	1.52758	0	0.0201913	383	150
GO:1901998	toxin transport	0.454791	1.52442	0.0190763	0.02045	39	13
GO:0030900	forebrain development	0.381306	1.52449	0	0.0205134	372	100
GO:0060537	muscle tissue development	0.382432	1.52325	0	0.0207141	366	97
GO:0018212	peptidyl-tyrosine modification	0.380408	1.52241	0	0.020815	384	143
GO:0050890	cognition	0.386477	1.52094	0	0.02097	282	97
GO:0001505	regulation of neurotransmitter levels	0.382079	1.51724	0	0.0215804	332	129
GO:0002009	morphogenesis of an epithelium	0.376031	1.51757	0	0.0215956	478	124
GO:0098739	import across plasma membrane	0.408164	1.51764	0.003	0.0216551	104	36
GO:0097485	neuron projection guidance	0.386718	1.51412	0	0.0220709	259	79
GO:0042430	indole-containing compound metabolic process	0.486087	1.51166	0.0370752	0.0225243	24	11
GO:0034612	response to tumor necrosis factor	0.384439	1.50793	0	0.023393	244	99
GO:0015711	organic anion transport	0.375652	1.50754	0	0.0233951	447	167
GO:0002251	organ or tissue specific immune response	0.475379	1.50543	0.0377937	0.0238193	25	16
GO:0002244	hematopoietic progenitor cell differentiation	0.407213	1.50432	0.001	0.0239494	111	44
GO:0034405	response to fluid shear stress	0.451429	1.50436	0.0222447	0.024022	33	14
GO:0031349	positive regulation of defense response	0.375895	1.50305	0	0.024091	420	134
GO:0050905	neuromuscular process	0.402951	1.50223	0.001	0.0242022	105	40
GO:0051047	positive regulation of secretion	0.375731	1.50097	0	0.0243084	405	126
GO:0007585	respiratory gaseous exchange	0.419587	1.50131	0.011011	0.0243192	64	20
GO:0099132	ATP hydrolysis coupled cation transmembrane transport	0.420385	1.49842	0.022	0.0247365	59	10
GO:0106027	neuron projection organization	0.407959	1.49862	0.005	0.0247811	83	23
GO:0050803	regulation of synapse structure or activity	0.384167	1.49717	0	0.024889	218	62
GO:0022604	regulation of cell morphogenesis	0.371817	1.49759	0	0.024892	471	140
GO:0099504	synaptic vesicle cycle	0.387117	1.49655	0	0.0249854	190	82
GO:0048880	sensory system development	0.377389	1.49372	0	0.0255482	352	122
GO:0051235	maintenance of location	0.377151	1.49381	0	0.0256076	307	107
GO:0070206	protein trimerization	0.424837	1.49066	0.011022	0.0262659	54	16
GO:0042107	cytokine metabolic process	0.402265	1.4897	0.003	0.0264417	105	50
GO:0051187	cofactor catabolic process	0.418995	1.48904	0.012	0.0264999	60	18
GO:1902903	regulation of supramolecular fiber organization	0.375273	1.48632	0	0.0271603	326	108
GO:0002532	production of molecular mediator involved in inflammatory response	0.422791	1.48188	0.00700701	0.028169	60	24
GO:0042092	type 2 immune response	0.451057	1.48215	0.0310933	0.0281919	35	16
GO:0001819	positive regulation of cytokine production	0.371027	1.48081	0	0.0283638	414	164
GO:0099177	regulation of trans-synaptic signaling	0.37163	1.48025	0	0.0284489	415	172
GO:1904950	negative regulation of establishment of protein localization	0.383726	1.47861	0.001	0.0287898	173	59
GO:0044282	small molecule catabolic process	0.366824	1.47425	0	0.0298058	426	121
GO:0021915	neural tube development	0.380205	1.47194	0	0.0303672	160	39
GO:0097164	ammonium ion metabolic process	0.379091	1.47147	0.001	0.0304265	194	56
GO:0097035	regulation of membrane lipid distribution	0.429949	1.47119	0.0331992	0.0304366	40	10
GO:0036344	platelet morphogenesis	0.480675	1.46836	0.0506722	0.0311762	21	13
GO:0009791	post-embryonic development	0.403253	1.4665	0.005	0.0316838	88	29
GO:0071900	regulation of protein serine/threonine kinase activity	0.364155	1.46546	0	0.0319104	490	138
GO:0051302	regulation of cell division	0.387788	1.46388	0.001	0.0323102	156	42
GO:2001057	reactive nitrogen species metabolic process	0.406212	1.46096	0.007	0.0331277	70	22
GO:0099565	chemical synaptic transmission, postsynaptic	0.393714	1.46046	0.007	0.0331801	105	43
GO:0051051	negative regulation of transport	0.361537	1.45679	0	0.0341908	449	176
GO:0060191	regulation of lipase activity	0.394888	1.45706	0.007	0.0342045	94	24
GO:0030099	myeloid cell differentiation	0.366414	1.45578	0	0.0342405	374	117
GO:0046677	response to antibiotic	0.368427	1.45595	0	0.0343017	310	114
GO:0006979	response to oxidative stress	0.362762	1.45521	0	0.0343387	421	102
GO:0060976	coronary vasculature development	0.416937	1.4545	0.0350701	0.0344628	47	11
GO:0030534	adult behavior	0.380714	1.45313	0.005	0.0346621	141	49
GO:0034341	response to interferon-gamma	0.3768	1.45346	0	0.0346799	185	75
GO:0006644	phospholipid metabolic process	0.3619	1.4526	0	0.0347258	457	129
GO:0001562	response to protozoan	0.487404	1.45119	0.0561915	0.0349853	19	8
GO:0042180	cellular ketone metabolic process	0.376515	1.45135	0.003	0.0350301	183	50
GO:0061053	somite development	0.39663	1.45021	0.006	0.0352206	91	23
GO:0032418	lysosome localization	0.406059	1.44973	0.011011	0.0352561	68	30
GO:0051703	intraspecies interaction between organisms	0.413334	1.44888	0.024024	0.0353716	54	22
GO:0042537	benzene-containing compound metabolic process	0.46577	1.44581	0.0625	0.0362411	24	11
GO:0007586	digestion	0.378746	1.44461	0.005	0.0362915	130	30
GO:0001818	negative regulation of cytokine production	0.370576	1.44521	0	0.0363502	251	112
GO:0006813	potassium ion transport	0.371257	1.44417	0	0.0363656	228	67
GO:0045861	negative regulation of proteolysis	0.363135	1.44463	0	0.0363904	333	133
GO:0033865	nucleoside bisphosphate metabolic process	0.382363	1.44347	0.003	0.0364617	135	49
GO:0072593	reactive oxygen species metabolic process	0.369238	1.44189	0	0.0367084	248	93
GO:0043112	receptor metabolic process	0.373416	1.44221	0	0.0367118	182	52
GO:0060627	regulation of vesicle-mediated transport	0.356583	1.44046	0	0.0370819	489	189
GO:0032635	interleukin-6 production	0.383917	1.43955	0.007	0.0373447	130	52
GO:0031348	negative regulation of defense response	0.374131	1.43782	0.002	0.0378697	183	83
GO:0042326	negative regulation of phosphorylation	0.358598	1.43746	0	0.0378906	415	109
GO:0048732	gland development	0.360098	1.43698	0	0.0379087	433	149
GO:0043627	response to estrogen	0.395546	1.43538	0.017	0.0383395	72	16
GO:0009612	response to mechanical stimulus	0.368314	1.43451	0.003	0.0385154	206	76
GO:0010975	regulation of neuron projection development	0.35442	1.43253	0	0.0388601	475	152
GO:0032623	interleukin-2 production	0.405458	1.43218	0.02002	0.0388616	63	21
GO:0048678	response to axon injury	0.396575	1.43066	0.028028	0.0389291	67	20
GO:0035902	response to immobilization stress	0.449298	1.43262	0.0574949	0.0389296	26	9
GO:0043087	regulation of GTPase activity	0.355462	1.43165	0	0.0389388	466	125
GO:0071706	tumor necrosis factor superfamily cytokine production	0.378587	1.43078	0.005	0.0389978	137	65
GO:0070741	response to interleukin-6	0.427312	1.43266	0.0524723	0.0390323	36	19
GO:0007015	actin filament organization	0.359603	1.43087	0	0.0390911	384	126
GO:0060039	pericardium development	0.467096	1.42763	0.0681818	0.0397293	20	6
GO:0031279	regulation of cyclase activity	0.407217	1.42767	0.0310621	0.0398293	51	22
GO:0021675	nerve development	0.392145	1.42594	0.019019	0.0402259	76	19
GO:0071241	cellular response to inorganic substance	0.368681	1.42558	0.001	0.0402501	207	63
GO:0010038	response to metal ion	0.358991	1.4247	0	0.0404673	352	126
GO:0015698	inorganic anion transport	0.369813	1.42397	0.002	0.0406332	176	53
GO:1902742	apoptotic process involved in development	0.438524	1.42296	0.0579268	0.0409245	31	8
GO:0034330	cell junction organization	0.361007	1.42073	0.001	0.0416183	284	75
GO:0070482	response to oxygen levels	0.356908	1.41932	0	0.041811	333	116
GO:0007249	I-kappaB kinase/NF-kappaB signaling	0.361474	1.41991	0.001	0.041819	257	97
GO:0019835	cytolysis	0.420929	1.41937	0.0454545	0.0419037	40	22
GO:0009566	fertilization	0.369018	1.41843	0.001	0.0419887	170	54
GO:0016049	cell growth	0.350516	1.41718	0	0.0423622	467	127
GO:0071496	cellular response to external stimulus	0.354811	1.41671	0	0.0424162	323	113
GO:0072347	response to anesthetic	0.391341	1.4133	0.026	0.0436492	73	17
GO:0035264	multicellular organism growth	0.374011	1.4128	0.003	0.0436943	144	33
GO:0002507	tolerance induction	0.451008	1.41007	0.0594872	0.0446945	24	13
GO:0006836	neurotransmitter transport	0.357643	1.4079	0	0.0454697	266	99
GO:0009755	hormone-mediated signaling pathway	0.36179	1.40736	0	0.0455427	233	77
GO:0006790	sulfur compound metabolic process	0.354265	1.4069	0	0.0456255	349	103
GO:0010927	cellular component assembly involved in morphogenesis	0.377784	1.40397	0.013	0.0465582	105	58
GO:0099003	vesicle-mediated transport in synapse	0.363056	1.40401	0.001	0.0466759	200	81
GO:0002347	response to tumor cell	0.461535	1.40263	0.0759625	0.0470359	20	8
GO:0006520	cellular amino acid metabolic process	0.354308	1.40092	0.001	0.0476017	295	73
GO:0007422	peripheral nervous system development	0.384289	1.39889	0.0310621	0.0482524	73	33
GO:1901568	fatty acid derivative metabolic process	0.366065	1.39754	0.01	0.0487195	154	50
GO:1901571	fatty acid derivative transport	0.401716	1.39706	0.0540541	0.0487851	44	21
GO:0023058	adaptation of signaling pathway	0.454462	1.39417	0.0917526	0.0499576	22	7

## Sheet: Table S12-S13
Table S12. Correlation between ST6GALNAC1 and immune cells frequency.
Immune Cells	Spearman Coeff (r)	adj. p-value
Treg Cells	0.360966	1.37155e-05
Neutrophiles	-0.000679721	0.993194
NK Cells	-0.0556924	0.605316
Monocytes	-0.213336	0.0135131
Macrophages M1	0.100706	0.293038
Macrophages M2	0.425061	2.11301e-07
Dendritic Cells	0.0169278	0.924166
CD8 T Cells	0.125123	0.191523
CD4 T Cells	0.261431	0.00210041
B Cells	0.310298	0.000217258
Table S13. Comparison of the immune cells frequency between ST6GALNAC1 Low and ST6GALNAC1 High expression groups.
Immune Cells	adj. p-value
Treg Cells	0.000171319
Neutrophiles	0.813156
NK Cells	0.734217
Monocytes	0.14453
Macrophages M1	0.307744
Macrophages M2	3.1618e-05
Dendritic Cells	0.813156
CD8 T Cells	0.0660677
CD4 T Cells	0.00345904
B Cells	0.000269683
